# Supplementary material for: Bis(1-methyl­piperazine-1,4-diium) di-μ-bromido-bis­[tetra­bromido­bismuthate(III)] dihydrate
Source: Acta Crystallogr Sect E Struct Rep Online. 2014 May 10;70(Pt 6):m202–3. doi: 10.1107/S1600536814009805 (PMC4051086; doi:10.1107/S1600536814009805)
Supplement: Supplementary file 2 [file e-70-0m202-Isup2.hkl]

#
# h,k,l, Fc-squared, Fo-squared, sigma(Fo-squared) and status flag
#
data_I
_shelx_title ' job in P 21/n'
_shelx_refln_list_code          4
_shelx_F_calc_maximum      560.23
_exptl_crystal_F_000      1304.00
_reflns_d_resolution_high  0.7701
 
loop_
 _symmetry_equiv_pos_as_xyz
 'x, y, z'
 '-x, y+1/2, -z+1/2'
 '-x, -y, -z'
 'x, -y-1/2, z-1/2'
 
_cell_length_a     7.9263
_cell_length_b    19.0424
_cell_length_c    12.5861
_cell_angle_alpha  90.000
_cell_angle_beta  125.770
_cell_angle_gamma  90.000
 
_shelx_F_squared_multiplier     1.000
 
loop_
 _refln_index_h
 _refln_index_k
 _refln_index_l
 _refln_F_squared_calc
 _refln_F_squared_meas
 _refln_F_squared_sigma
 _refln_observed_status
   1   0   0    97205.57    88512.38   2972.95 o
   2   0   0     6260.32     6004.44    154.89 o
   3   0   0     5093.11     5966.94    153.27 o
   4   0   0      555.44      513.39     33.83 o
   5   0   0    73112.45    83971.27   2542.51 o
   6   0   0    19558.46    22173.49    757.02 o
   7   0   0     8848.35     9513.92    485.18 o
   8   0   0    19202.37    20009.96    944.62 o
   1   1   0    13680.46    13820.53    230.47 o
   2   1   0      901.27      909.66     33.52 o
   3   1   0    17149.05    19207.67    341.33 o
   4   1   0       54.86      217.15     26.30 o
   5   1   0     5285.14     5629.03    139.15 o
   6   1   0     7692.49     8366.77    234.65 o
   7   1   0      179.85      332.79     73.32 o
   8   1   0    10366.81    10729.41    390.84 o
   1   2   0      619.92     1175.39     26.16 o
   2   2   0   118899.38   111315.13   2222.37 o
   3   2   0       46.67       43.34     21.58 o
   4   2   0     1467.42     1645.10     64.22 o
   5   2   0    17215.94    19007.12    403.27 o
   6   2   0    32044.13    35932.43    899.06 o
   7   2   0       54.46       97.91     77.91 o
   8   2   0      636.62      781.23     95.63 o
   1   3   0    40923.13    40706.43    638.91 o
   2   3   0    86116.91    85763.32   1414.92 o
   3   3   0    67302.09    68964.19   1379.90 o
   4   3   0    16004.38    16337.57    442.46 o
   5   3   0      235.51      254.20     31.27 o
   6   3   0    12677.21    14068.29    370.78 o
   7   3   0    19277.89    20532.58    683.29 o
   8   3   0    11382.83    11050.47    364.83 o
   0   4   0    21523.61    22473.69    499.78 o
   1   4   0    27434.41    27462.39    443.90 o
   2   4   0   119272.64   114269.53   2023.20 o
   3   4   0    25192.83    24335.12    478.77 o
   4   4   0    74352.38    77299.28   1835.39 o
   5   4   0    10398.28    11282.00    231.66 o
   6   4   0      260.23      286.91     55.21 o
   7   4   0     3545.58     3939.46    186.24 o
   8   4   0        6.82       86.53     91.33 o
   1   5   0      489.59      494.74     19.79 o
   2   5   0    35561.39    34721.86    618.72 o
   3   5   0     1361.17     1327.96     42.42 o
   4   5   0     7435.56     7358.20    189.63 o
   5   5   0     5342.63     5459.91    130.92 o
   6   5   0       15.24       46.90     51.10 o
   7   5   0     8873.71     8952.69    333.90 o
   8   5   0      285.70      326.59    116.57 o
   0   6   0   111664.10   102937.98   2174.65 o
   1   6   0    46560.15    47622.70    712.52 o
   2   6   0     9831.04    10350.19    197.68 o
   3   6   0     6738.10     6760.12    139.98 o
   4   6   0   109894.30   108849.99   2345.31 o
   5   6   0     6319.35     6731.66    238.04 o
   6   6   0     7199.15     7238.34    231.92 o
   7   6   0    17974.34    17733.80    599.21 o
   8   6   0      974.86     1445.83    127.15 o
   1   7   0    29995.63    30005.95    468.09 o
   2   7   0   130982.30   128933.09   2502.76 o
   3   7   0    37777.93    37500.80    740.59 o
   4   7   0    18352.75    18118.52    382.13 o
   5   7   0     8602.57     8666.09    214.43 o
   6   7   0     3344.87     3313.49    155.93 o
   7   7   0    25912.82    24791.66    820.31 o
   8   7   0     2841.15     2713.40    163.52 o
   0   8   0     1829.82     1524.57     41.24 o
   1   8   0    11144.74    10213.20    171.89 o
   2   8   0    90656.31    82906.79   1356.32 o
   3   8   0     1903.10     1978.92     59.08 o
   4   8   0     8177.84     8275.30    176.02 o
   5   8   0     2570.75     2668.72    103.20 o
   6   8   0    11918.61    11503.64    482.25 o
   7   8   0       11.67       -2.24     86.77 o
   1   9   0     8948.08     9078.07    158.21 o
   2   9   0    22448.15    22787.45    369.49 o
   3   9   0    18768.99    18288.29    330.86 o
   4   9   0     4485.16     4541.14    101.61 o
   5   9   0       11.57       22.75     41.60 o
   6   9   0     4284.90     4183.54    172.53 o
   7   9   0     8834.89     8338.97    464.52 o
   0  10   0   151481.48   144929.92   3270.81 o
   1  10   0    61607.62    59723.03    979.46 o
   2  10   0     5955.86     5786.83    104.06 o
   3  10   0     3091.22     2688.80     65.38 o
   4  10   0       91.17      166.31     28.58 o
   5  10   0    22555.05    23009.13    530.65 o
   6  10   0    21509.92    20222.04    718.06 o
   7  10   0     2150.91     2131.34    296.83 o
   1  11   0      788.37      789.54     29.17 o
   2  11   0     8699.63     8474.39    153.39 o
   3  11   0       20.87       20.59     22.90 o
   4  11   0     2114.68     2177.44     64.87 o
   5  11   0     3228.54     3178.18    121.59 o
   6  11   0        0.45       61.41     71.91 o
   7  11   0     4265.31     3540.92    436.96 o
   0  12   0   210112.52   198477.63   4497.37 o
   1  12   0     4474.55     4620.38    102.07 o
   2  12   0      858.94      870.50     36.53 o
   3  12   0     8751.94     8488.12    165.44 o
   4  12   0      422.49      613.72     43.81 o
   5  12   0    51323.31    50235.75   1342.27 o
   6  12   0    17166.30    16650.60    537.56 o
   7  12   0     1260.61     1165.87    138.78 o
   1  13   0     8699.76     8474.57    173.93 o
   2  13   0     4729.80     4908.14    103.14 o
   3  13   0    17762.24    17762.53    342.42 o
   4  13   0     2145.15     2234.09     75.76 o
   5  13   0     4725.17     4652.32    181.86 o
   6  13   0     7849.67     7881.91    308.49 o
   7  13   0     3408.62     2808.68    191.71 o
   0  14   0     6697.35     6483.33    223.59 o
   1  14   0    10539.68    10044.65    202.00 o
   2  14   0    40558.77    39065.02    732.61 o
   3  14   0     6926.34     6936.68    156.07 o
   4  14   0    13280.24    13704.89    388.20 o
   5  14   0       25.61      -11.95     54.96 o
   6  14   0     2896.45     3198.43    200.72 o
   1  15   0    12630.03    12541.35    257.37 o
   2  15   0    24285.85    23377.57    465.66 o
   3  15   0    13974.02    13888.46    299.58 o
   4  15   0     5890.10     5873.84    160.56 o
   5  15   0       46.80       31.76     72.88 o
   6  15   0     3707.72     3580.86    164.39 o
   0  16   0      206.67      337.30     51.03 o
   1  16   0     3023.80     3079.70     82.94 o
   2  16   0    11248.51    11229.39    245.31 o
   3  16   0    22501.91    22991.32    588.47 o
   4  16   0    45757.38    46732.50   1208.71 o
   5  16   0    15439.35    15926.59    786.75 o
   6  16   0     3979.95     4116.81    211.00 o
   1  17   0      606.71      615.00     36.36 o
   2  17   0     1529.79     1668.51     69.51 o
   3  17   0     8279.81     8483.27    241.63 o
   4  17   0      153.97      177.37     65.50 o
   5  17   0      561.94      552.73     98.22 o
   6  17   0     1674.76     1856.05    150.43 o
   0  18   0     3132.36     3121.56    182.78 o
   1  18   0    21512.55    21283.17    507.27 o
   2  18   0    11645.38    11804.19    308.87 o
   3  18   0     1494.31     1518.28    101.02 o
   4  18   0     9186.48     9567.55    345.68 o
   5  18   0     1038.11     1227.98    119.31 o
   1  19   0     7800.00     7441.21    242.49 o
   2  19   0    38821.01    38909.34    985.71 o
   3  19   0    21886.56    21938.88    627.42 o
   4  19   0     9199.45     9579.06    341.06 o
   5  19   0     4382.10     4479.76    339.58 o
   0  20   0     6696.57     6434.53    343.71 o
   1  20   0     2661.68     2810.66    207.27 o
   2  20   0     5872.93     5896.64    226.01 o
   3  20   0     1963.15     2194.64    116.77 o
   4  20   0      325.02      485.84     88.14 o
   1  21   0       62.12       95.70     82.16 o
   2  21   0       43.15       50.94     84.01 o
   3  21   0     1839.93     1868.93    155.89 o
   4  21   0      308.83      220.64    122.31 o
   0  22   0    57196.07    56731.94   2209.76 o
   1  22   0    20524.48    19429.09    708.40 o
   2  22   0       62.59       93.09     94.93 o
   3  22   0      143.19      334.64    135.94 o
   1  23   0     4264.73     4576.13    251.17 o
   2  23   0     6407.23     6504.60    417.96 o
   3  23   0     1758.34     2075.43    197.54 o
   0  24   0     8369.21     7983.90    697.87 o
   1  24   0     1446.40     1620.48    190.62 o
   2  24   0     2362.89     2888.36    438.29 o
  -8   1   1     1142.74     1146.38    104.32 o
  -7   1   1     2377.25     2522.55    127.73 o
  -6   1   1    22313.59    24560.72    557.60 o
  -5   1   1     1942.01     2253.08     70.23 o
  -4   1   1       91.24      219.26     34.10 o
  -3   1   1     4770.96     4793.54     98.43 o
  -2   1   1     8352.42     8606.98    160.51 o
   1   1   1     1652.47     1800.63     49.16 o
   2   1   1     1867.37     2039.23     57.73 o
   3   1   1      752.57     1212.68     47.40 o
   4   1   1    19576.03    22147.99    454.20 o
   5   1   1    57419.82    65224.95   1369.51 o
   6   1   1      159.61      211.09     54.62 o
   7   1   1    12497.11    13466.12    463.08 o
  -8   2   1    13823.67    14023.15    444.93 o
  -7   2   1     2753.20     2881.01    153.00 o
  -6   2   1     4108.53     4338.58    135.65 o
  -5   2   1    40793.26    45341.84   1017.18 o
  -4   2   1    51381.49    53103.55    951.69 o
  -3   2   1   100022.78    97783.98   1521.08 o
  -2   2   1     3507.11     3659.32     68.79 o
  -1   2   1      881.07     1217.61     28.00 o
   0   2   1    62134.02    58348.76   1834.19 o
   1   2   1    16823.75    18599.82    366.68 o
   2   2   1    40429.42    41460.96    834.89 o
   3   2   1     8469.48     8281.26    287.31 o
   4   2   1     2914.18     3026.06    101.63 o
   5   2   1    36901.79    41256.30    908.47 o
   6   2   1    16779.41    18210.30    506.08 o
   7   2   1    13720.31    14280.32    445.46 o
  -8   3   1       43.69      129.43     93.64 o
  -7   3   1     7303.60     7826.91    295.97 o
  -6   3   1     2104.50     2246.81     79.18 o
  -5   3   1    14615.26    14973.06    355.37 o
  -4   3   1    10065.46    10578.10    230.98 o
  -3   3   1     8133.98     7099.95    130.76 o
  -2   3   1     1603.51     1414.51     30.22 o
  -1   3   1      448.17      651.28     27.88 o
   0   3   1     2380.66     2356.70     42.95 o
   1   3   1   123197.59   114322.10   2084.69 o
   2   3   1    27509.33    25156.38    488.39 o
   3   3   1     8870.14     9003.02    193.98 o
   4   3   1     1996.35     1880.78     74.20 o
   5   3   1      471.14      538.83     46.26 o
   6   3   1      194.15      339.98     60.44 o
   7   3   1     9164.31     9119.86    336.56 o
  -8   4   1     5659.73     5757.93    247.58 o
  -7   4   1     2856.53     2943.99    156.31 o
  -6   4   1      611.26      671.63     48.93 o
  -5   4   1      226.78      169.98     37.60 o
  -4   4   1     6939.48     7670.83    157.42 o
  -3   4   1      943.66     1231.91     34.17 o
  -2   4   1    32751.95    33664.90    518.58 o
  -1   4   1      595.03      536.14     18.01 o
   0   4   1     4155.29     4095.03     71.54 o
   1   4   1   104474.45   101047.91   1911.80 o
   2   4   1    19798.71    19357.70    355.36 o
   3   4   1    79776.40    79091.44   1619.56 o
   4   4   1     1535.21     1502.07     67.67 o
   5   4   1       87.16      118.20     36.19 o
   6   4   1    14623.56    15528.48    509.03 o
   7   4   1     5787.10     5645.51    235.37 o
  -8   5   1     6947.53     6741.50    275.20 o
  -7   5   1    47778.67    49024.23   1566.89 o
  -6   5   1    32789.29    33816.07    763.90 o
  -5   5   1    58693.50    59011.91   1702.45 o
  -4   5   1     5774.35     5422.10    110.97 o
  -3   5   1     5581.11     6076.93    109.55 o
  -2   5   1    66922.55    68329.95   1026.30 o
  -1   5   1     3527.22     4784.17     76.35 o
   0   5   1     1398.59     1952.25     38.40 o
   1   5   1      387.53      369.64     19.47 o
   2   5   1    45964.88    43813.20    762.91 o
   3   5   1   121166.67   115231.75   2267.62 o
   4   5   1    65874.24    66862.44   1600.03 o
   5   5   1       81.76       59.94     52.99 o
   6   5   1     4540.35     4832.88    204.82 o
   7   5   1       45.24      149.47     81.10 o
  -8   6   1      962.46      994.17    113.94 o
  -7   6   1      797.31      819.04     98.37 o
  -6   6   1      353.77      314.51     52.75 o
  -5   6   1      241.77      303.34     43.76 o
  -4   6   1     1553.28     1571.00     55.07 o
  -3   6   1      212.70      340.52     21.74 o
  -2   6   1       80.53      154.30     13.04 o
  -1   6   1      104.19      146.10     14.24 o
   0   6   1      143.38      268.67     15.86 o
   1   6   1    12415.67    11824.79    200.11 o
   2   6   1    10266.27     9779.67    181.85 o
   3   6   1     8783.69     8225.03    175.06 o
   4   6   1      800.81      862.80     54.50 o
   5   6   1       90.78       79.25     49.33 o
   6   6   1      701.26      806.92     78.26 o
   7   6   1      669.29      609.18     94.66 o
  -8   7   1       44.31      199.44    102.30 o
  -7   7   1     6569.85     6476.97    289.26 o
  -6   7   1     2397.79     2507.98    111.35 o
  -5   7   1     9726.58    10065.46    269.77 o
  -4   7   1       25.40       67.91     22.45 o
  -3   7   1    16600.34    16347.90    271.30 o
  -2   7   1    65436.25    63475.44   1003.51 o
  -1   7   1    19762.24    20653.58    297.49 o
   0   7   1    13372.75    13566.77    219.05 o
   1   7   1    25156.32    23705.84    449.83 o
   2   7   1       49.57       79.71     13.83 o
   3   7   1    38754.45    38307.30    691.86 o
   4   7   1    11499.61    11699.25    273.60 o
   5   7   1     4439.81     4483.13    154.61 o
   6   7   1      286.16      366.78     70.24 o
   7   7   1       24.82      161.70     86.55 o
  -8   8   1     7885.54     7537.59    340.28 o
  -7   8   1     4973.56     4412.85    219.66 o
  -6   8   1       18.08       16.60     60.07 o
  -5   8   1     6298.67     6325.26    154.19 o
  -4   8   1    41148.09    42072.71    758.03 o
  -3   8   1    13293.31    13696.35    229.76 o
  -2   8   1    28442.98    27670.78    450.84 o
  -1   8   1      376.92      387.53     20.91 o
   0   8   1      639.85      898.93     24.63 o
   1   8   1    79328.84    77805.84   1458.34 o
   2   8   1    32367.74    32645.06    641.78 o
   3   8   1    46447.65    45732.41    825.50 o
   4   8   1     2463.39     2475.83     80.63 o
   5   8   1     5880.90     5743.24    206.29 o
   6   8   1    27716.66    27033.01   1863.22 o
   7   8   1    13164.72    12475.57    626.74 o
  -8   9   1      196.25      245.61    115.06 o
  -7   9   1    17275.06    15932.50    761.51 o
  -6   9   1     8938.30     8585.12    369.64 o
  -5   9   1    19903.35    20698.80    429.46 o
  -4   9   1     7559.35     7494.96    177.00 o
  -3   9   1      127.02      124.32     18.43 o
  -2   9   1    12938.32    12805.34    215.21 o
  -1   9   1    20846.90    20848.59    324.19 o
   0   9   1     8056.08     8254.98    144.15 o
   1   9   1    39339.42    37890.12    652.70 o
   2   9   1    28757.27    27063.73    490.44 o
   3   9   1      334.76      409.87     37.59 o
   4   9   1    13378.61    13130.26    294.80 o
   5   9   1     5494.24     5204.94    277.39 o
   6   9   1      596.57      465.09     93.51 o
   7   9   1    16112.34    14794.31    669.07 o
  -7  10   1     2496.58     2272.92    148.78 o
  -6  10   1      559.97      454.04     73.16 o
  -5  10   1    20502.66    20369.37    439.70 o
  -4  10   1    21995.96    21890.78    419.09 o
  -3  10   1    31455.45    31339.86    540.04 o
  -2  10   1     1613.97     1682.05     44.13 o
  -1  10   1      128.82      238.06     14.37 o
   0  10   1    32360.98    31818.63    546.16 o
   1  10   1      660.30      863.27     27.15 o
   2  10   1    20722.13    20780.52    381.31 o
   3  10   1    12204.65    12011.48    259.99 o
   4  10   1     3523.77     3409.09    105.05 o
   5  10   1    15125.80    14633.66    389.61 o
   6  10   1     1742.33     1608.41    152.43 o
   7  10   1     2435.17     2280.59    192.83 o
  -7  11   1      391.59      228.02    107.21 o
  -6  11   1    13899.49    13309.42    392.35 o
  -5  11   1      373.21      470.01     47.78 o
  -4  11   1      195.48      340.15     39.42 o
  -3  11   1     6209.24     6160.08    126.25 o
  -2  11   1    14910.08    15032.73    272.46 o
  -1  11   1   138109.42   131298.09   2058.66 o
   0  11   1    82484.99    77937.92   1377.35 o
   1  11   1     7828.18     7583.00    133.00 o
   2  11   1      424.60      451.85     23.83 o
   3  11   1     1054.28     1390.16     52.50 o
   4  11   1    10154.61    10138.44    230.52 o
   5  11   1    45158.29    44514.68   1119.19 o
   6  11   1      104.55      104.47    101.19 o
   7  11   1    10087.93     8983.77    598.40 o
  -7  12   1      697.28      484.18    117.45 o
  -6  12   1     2417.27     2447.66    134.38 o
  -5  12   1    10071.35     9946.91    256.63 o
  -4  12   1    17607.50    17623.70    336.99 o
  -3  12   1    22788.09    22181.01    406.00 o
  -2  12   1     8854.97     8767.73    166.95 o
  -1  12   1      208.16      245.38     26.55 o
   0  12   1    15575.37    15562.74    287.96 o
   1  12   1     5363.06     5789.93    109.56 o
   2  12   1     4177.58     4248.66     88.93 o
   3  12   1      198.54      238.07     27.17 o
   4  12   1     2902.23     3140.10    109.27 o
   5  12   1    10755.68    10534.78    348.10 o
   6  12   1    11359.53    11272.91    407.47 o
  -7  13   1     2710.18     2655.11    224.61 o
  -6  13   1    11933.11    12370.42    442.49 o
  -5  13   1     2801.86     2833.25    134.06 o
  -4  13   1     1877.89     1829.05     69.11 o
  -3  13   1     1502.40     1457.92     62.92 o
  -2  13   1     1623.74     1493.64     48.47 o
  -1  13   1     5874.90     6060.61    121.35 o
   0  13   1      651.92      816.88     40.08 o
   1  13   1    19669.76    18928.20    341.27 o
   2  13   1    14929.26    14136.72    256.07 o
   3  13   1      360.51      415.85     33.43 o
   4  13   1     4469.00     4638.25    119.74 o
   5  13   1    19415.48    20013.84    583.34 o
   6  13   1       63.79      112.95    135.13 o
  -7  14   1     4642.16     4411.53    408.32 o
  -6  14   1       55.37      -72.38     72.38 o
  -5  14   1     9919.34     9874.28    336.92 o
  -4  14   1    13938.69    14176.74    304.72 o
  -3  14   1    35893.96    35898.23    697.53 o
  -2  14   1     1072.86     1062.46     49.17 o
  -1  14   1     1185.06     1235.18     38.69 o
   0  14   1    60871.59    59267.19   1093.81 o
   1  14   1    25403.60    24972.07    445.86 o
   2  14   1    42358.38    42151.30    789.93 o
   3  14   1     1662.47     1764.78     63.89 o
   4  14   1      922.90     1037.62     72.00 o
   5  14   1    10754.41    11103.35    348.20 o
   6  14   1     7548.29     6799.90    401.57 o
  -6  15   1    11603.02    11513.69    431.52 o
  -5  15   1     1860.13     1925.47    118.86 o
  -4  15   1    15868.42    16249.01    400.24 o
  -3  15   1     4142.54     4234.03    126.27 o
  -2  15   1     3298.46     3376.76     85.26 o
  -1  15   1     4956.35     5000.40    130.38 o
   0  15   1     2435.86     2853.94     76.68 o
   1  15   1    18054.88    17377.17    352.59 o
   2  15   1      265.03      287.12     34.71 o
   3  15   1    45064.80    44824.00    965.00 o
   4  15   1    13455.68    13178.34    377.26 o
   5  15   1     5756.28     5680.36    214.26 o
   6  15   1      138.07      213.03    119.78 o
  -6  16   1        3.17      -14.77     93.86 o
  -5  16   1     1409.75     1497.55    111.41 o
  -4  16   1        3.21       82.26     51.75 o
  -3  16   1      338.60      379.54     44.96 o
  -2  16   1     8501.14     8432.01    182.70 o
  -1  16   1       52.53       77.29     31.45 o
   0  16   1     5422.27     5461.86    130.60 o
   1  16   1     4359.69     4166.46    109.01 o
   2  16   1     1786.52     1724.95     64.75 o
   3  16   1     9338.43     9673.91    258.50 o
   4  16   1       35.23       34.02     53.16 o
   5  16   1      158.04      160.87     83.98 o
  -6  17   1    11806.33    11425.75    427.93 o
  -5  17   1    21751.72    21448.01    885.23 o
  -4  17   1      183.77      286.23     64.41 o
  -3  17   1     8382.08     8379.13    215.18 o
  -2  17   1    44624.73    44294.48    942.52 o
  -1  17   1     6200.11     6120.98    161.48 o
   0  17   1     2384.67     2406.04     74.22 o
   1  17   1      198.15      218.69     37.88 o
   2  17   1    13532.56    13264.47    301.33 o
   3  17   1    35682.25    34987.07    903.65 o
   4  17   1    23029.63    23231.85   1058.04 o
   5  17   1      558.72      475.66     99.36 o
  -6  18   1      515.82      471.68    119.50 o
  -5  18   1     1469.73     1501.68    103.76 o
  -4  18   1     7193.84     7125.02    233.63 o
  -3  18   1     5731.36     5583.38    226.33 o
  -2  18   1     3375.27     3413.85    166.96 o
  -1  18   1       64.18      125.86     45.97 o
   0  18   1     2314.09     2280.42     99.73 o
   1  18   1    25691.19    24401.13    534.84 o
   2  18   1    19678.46    20161.18    488.75 o
   3  18   1    11466.96    11672.75    322.32 o
   4  18   1      195.39      275.59     84.58 o
   5  18   1     1385.95     1393.02    124.17 o
  -5  19   1      110.49      106.34     84.30 o
  -4  19   1       72.82      140.35     68.83 o
  -3  19   1      821.27      771.63     73.39 o
  -2  19   1     3306.61     3341.82    149.72 o
  -1  19   1      247.66      290.52     71.11 o
   0  19   1       41.07       95.23     77.02 o
   1  19   1     9823.22    10048.83    273.28 o
   2  19   1     3779.46     3944.03    145.49 o
   3  19   1      364.06      463.04     72.56 o
   4  19   1      146.10      224.21     89.53 o
  -5  20   1     4921.38     4997.24    268.90 o
  -4  20   1    18586.75    19170.95    579.17 o
  -3  20   1     7094.08     7446.43    382.46 o
  -2  20   1     8256.19     8531.14    334.97 o
  -1  20   1      427.23      351.88     78.02 o
   0  20   1      141.54      213.59     86.79 o
   1  20   1    17329.95    16553.53    505.72 o
   2  20   1     2662.52     2672.20    119.15 o
   3  20   1     1527.05     1560.29    102.56 o
   4  20   1     5018.67     5205.22    252.99 o
  -4  21   1     3719.96     4378.27    233.37 o
  -3  21   1     2470.79     2545.44    175.28 o
  -2  21   1    23153.81    23617.27    696.03 o
  -1  21   1    29177.21    28559.19    864.72 o
   0  21   1    20796.87    20497.49    609.50 o
   1  21   1      239.28      115.71     84.62 o
   2  21   1     5512.81     5391.79    216.84 o
   3  21   1      164.15      122.57     81.75 o
   4  21   1     6968.21     7041.95    520.71 o
  -4  22   1      159.38      221.20    135.19 o
  -3  22   1       15.40       78.17    111.94 o
  -2  22   1     4958.28     5108.12    236.53 o
  -1  22   1       11.71       87.07     82.50 o
   0  22   1     3871.18     3764.33    209.03 o
   1  22   1     1156.63     1344.60    130.21 o
   2  22   1      897.41     1007.42    116.82 o
   3  22   1     4179.21     4751.21    300.25 o
  -3  23   1       20.47     -118.98    118.98 o
  -2  23   1       48.16      252.73    118.18 o
  -1  23   1     9812.10     9707.96    815.99 o
   0  23   1     5030.14     5264.71    359.51 o
   1  23   1       23.53      -66.14    124.04 o
   2  23   1     1010.45     1281.85    174.98 o
  -2  24   1     1493.82     1428.23    241.58 o
  -1  24   1     2282.75     2085.85    732.36 o
   0  24   1    12981.87    12780.49    681.65 o
   1  24   1     8895.92     8257.83    413.80 o
  -9   0   2    24361.09    23826.02   1653.22 o
  -8   0   2     9277.02     9339.82    492.93 o
  -7   0   2     1762.72     1975.68    126.90 o
  -6   0   2     2205.96     2454.29    127.04 o
  -5   0   2      217.21      278.38     60.13 o
  -4   0   2    46886.41    46879.84   1986.12 o
  -3   0   2   225664.05   214831.42   5833.26 o
  -2   0   2    19071.15    20180.24    450.88 o
  -1   0   2    34627.95    36689.67    855.08 o
   0   0   2    11922.41    13459.66   1066.85 o
   1   0   2     2920.35     2289.86    122.01 o
   2   0   2    59227.54    62065.49   3085.97 o
   3   0   2      411.59      615.74     73.52 o
   4   0   2     8485.71     9289.63    338.87 o
   5   0   2     2982.78     3194.92    149.08 o
   6   0   2     1470.23     1632.81    125.83 o
   7   0   2    16603.86    16233.71    955.68 o
  -9   1   2     5206.98     4699.58    248.88 o
  -8   1   2       68.44      269.34     83.12 o
  -7   1   2     2684.23     2819.72    115.28 o
  -6   1   2    23088.77    25546.06    511.71 o
  -5   1   2    14314.37    15683.60    350.06 o
  -4   1   2    95161.58    96462.63   2306.02 o
  -3   1   2    18546.16    17735.06    290.88 o
  -2   1   2    29699.39    27853.78    425.07 o
  -1   1   2    14307.83    16249.98    261.40 o
   0   1   2    22335.46    24284.20    659.88 o
   1   1   2    22788.07    24113.51    724.26 o
   2   1   2     1024.61     1347.85     48.64 o
   3   1   2    15454.16    14881.26    440.94 o
   4   1   2    22921.25    24328.31    557.24 o
   5   1   2    47548.14    52108.69   1374.05 o
   6   1   2     7224.07     7755.87    238.88 o
   7   1   2     6502.33     6495.94    256.52 o
  -8   2   2     6708.20     7078.07    256.64 o
  -7   2   2       32.74      140.26     63.70 o
  -6   2   2    10484.72    11577.99    285.68 o
  -5   2   2    37698.67    38914.18    793.58 o
  -4   2   2      452.63      582.75     31.82 o
  -3   2   2    22964.26    23073.49    365.32 o
  -2   2   2    19963.36    21341.08    358.12 o
  -1   2   2     3369.67     3033.80     54.83 o
   0   2   2     7860.81     8136.52    195.38 o
   1   2   2    14192.93    13950.45    370.96 o
   2   2   2    23154.39    21885.28    609.40 o
   3   2   2    38503.93    37704.57    855.78 o
   4   2   2     1039.49     1199.86     67.49 o
   5   2   2     1973.93     2116.50     91.00 o
   6   2   2     2691.25     2904.76    121.28 o
   7   2   2     3463.90     3554.83    172.69 o
  -8   3   2     4359.43     4505.47    271.10 o
  -7   3   2      425.43      622.14     74.42 o
  -6   3   2    14269.37    15872.45    381.68 o
  -5   3   2    33743.23    35656.78    818.37 o
  -4   3   2    25379.85    26837.99    594.70 o
  -3   3   2     1036.29     1290.57     36.82 o
  -2   3   2    22397.51    21892.46    354.92 o
  -1   3   2    86334.40    84008.38   1345.65 o
   0   3   2    89684.84    86773.64   1862.12 o
   1   3   2    62301.44    63189.16   1292.23 o
   2   3   2    13725.17    13830.54    301.00 o
   3   3   2     1833.98     2158.72     66.38 o
   4   3   2    15671.88    15476.11    508.71 o
   5   3   2    16916.23    18347.36    597.28 o
   6   3   2     7101.93     7507.05    252.13 o
   7   3   2      333.63      400.40     79.95 o
  -8   4   2     4640.85     5056.23    229.60 o
  -7   4   2    38343.42    39820.22   1173.67 o
  -6   4   2     4845.61     5008.64    174.33 o
  -5   4   2    15597.59    15500.53    368.59 o
  -4   4   2     4347.86     4518.36    103.84 o
  -3   4   2     8188.93     8412.89    151.36 o
  -2   4   2    26483.75    27397.08    447.10 o
  -1   4   2    53407.36    53576.96    849.13 o
   0   4   2    16289.26    15659.60    328.25 o
   1   4   2     5361.89     5323.59    115.98 o
   2   4   2    21595.99    22637.20    489.38 o
   3   4   2     4531.98     4883.89    127.40 o
   4   4   2    11303.83    11044.01    328.76 o
   5   4   2      665.99      693.59     63.98 o
   6   4   2     1192.11     1145.52     84.34 o
   7   4   2     4652.62     4935.47    216.52 o
  -8   5   2     1313.03     1469.89    125.91 o
  -7   5   2     7428.09     7783.32    274.25 o
  -6   5   2      330.59      287.16     49.98 o
  -5   5   2     7748.46     7762.03    175.76 o
  -4   5   2     6875.95     6605.82    190.09 o
  -3   5   2      301.29      416.04     29.57 o
  -2   5   2    32602.30    32685.57    472.32 o
  -1   5   2      100.11      184.97     13.39 o
   0   5   2      751.72      659.07     20.46 o
   1   5   2       20.09       74.33     11.99 o
   2   5   2       21.57       77.57     17.46 o
   3   5   2      717.88      703.48     44.58 o
   4   5   2      768.17      781.56     48.11 o
   5   5   2     1857.61     1854.20    158.18 o
   6   5   2      436.78      501.76     69.36 o
   7   5   2     1284.44     1288.42    162.41 o
  -8   6   2    17845.89    17030.43    588.26 o
  -7   6   2    55796.36    54871.29   1603.85 o
  -6   6   2    26003.01    26329.94    969.45 o
  -5   6   2      608.56      692.25     39.90 o
  -4   6   2     2158.72     2488.41     64.05 o
  -3   6   2     2105.60     2723.80     65.44 o
  -2   6   2   158105.78   156424.38   2243.97 o
  -1   6   2    31531.50    32152.92    483.63 o
   0   6   2     5398.76     5566.81    105.21 o
   1   6   2   101262.56    94963.27   1812.11 o
   2   6   2    31448.40    32331.59    709.53 o
   3   6   2   109692.19   113700.48   2441.63 o
   4   6   2    10538.48    10720.33    293.68 o
   5   6   2     1906.61     1767.21    133.75 o
   6   6   2    15162.96    14338.04    587.02 o
   7   6   2     9780.49     9502.65    428.16 o
  -8   7   2     7078.54     6986.60    289.07 o
  -7   7   2     7318.64     7255.23    263.01 o
  -6   7   2     1766.23     1766.92     98.89 o
  -5   7   2    21131.47    22242.18    458.86 o
  -4   7   2     2456.55     2162.16     58.46 o
  -3   7   2      133.50      119.55     16.70 o
  -2   7   2    59284.98    57337.32    868.96 o
  -1   7   2    51683.83    50027.85    790.80 o
   0   7   2    61864.94    59378.63   1242.89 o
   1   7   2    15436.28    15271.33    288.46 o
   2   7   2     2475.61     2342.43     53.50 o
   3   7   2      590.78      608.80     41.44 o
   4   7   2      829.90      961.88     62.66 o
   5   7   2      213.37      199.14     62.98 o
   6   7   2     4357.23     3887.78    314.23 o
   7   7   2      763.71      905.64    137.29 o
  -8   8   2      342.49      419.96    112.56 o
  -7   8   2     2022.83     1837.37    120.03 o
  -6   8   2     5052.83     4788.18    220.74 o
  -5   8   2    32872.81    33141.88    759.36 o
  -4   8   2     1817.03     1791.59     55.19 o
  -3   8   2      228.30      317.05     22.40 o
  -2   8   2       66.74      192.91     15.72 o
  -1   8   2    10641.12     9841.79    169.97 o
   0   8   2     7925.75     7720.18    160.95 o
   1   8   2      481.86      371.34     21.58 o
   2   8   2     4730.16     4542.30     93.20 o
   3   8   2    14179.14    13713.38    311.80 o
   4   8   2       72.50       90.24     40.51 o
   5   8   2     2103.57     1923.36    193.55 o
   6   8   2      148.89       82.88    103.28 o
   7   8   2       25.20      252.62    122.17 o
  -8   9   2      638.20      537.45    130.38 o
  -7   9   2     2583.56     2507.81    138.61 o
  -6   9   2    21609.69    21635.72    748.86 o
  -5   9   2    44623.20    46063.42   1200.19 o
  -4   9   2    50561.14    49680.93    886.72 o
  -3   9   2    26818.25    25579.99    429.57 o
  -2   9   2     2514.14     2150.23     47.38 o
  -1   9   2     8221.58     8724.76    157.97 o
   0   9   2    36275.77    38353.80    633.95 o
   1   9   2    11170.16    11402.89    224.40 o
   2   9   2     1306.80     1360.29     43.60 o
   3   9   2    11750.92    11484.08    266.20 o
   4   9   2    30292.76    30000.92    693.57 o
   5   9   2    36207.03    35792.77   1008.22 o
   6   9   2    19895.32    17858.82   1149.13 o
  -8  10   2     9207.84     8014.56    742.99 o
  -7  10   2      705.77      714.08     96.98 o
  -6  10   2     5374.44     5170.72    186.53 o
  -5  10   2     5223.11     5244.15    190.21 o
  -4  10   2    27221.63    26907.50    489.49 o
  -3  10   2    72962.61    71223.98   1260.88 o
  -2  10   2    38321.68    37393.27    642.63 o
  -1  10   2     1803.84     1880.98     49.39 o
   0  10   2    13205.14    12693.42    217.73 o
   1  10   2    10182.67    10298.93    205.56 o
   2  10   2    20647.56    20651.78    392.13 o
   3  10   2    29070.24    28516.72    555.84 o
   4  10   2      810.72      892.53     58.61 o
   5  10   2       10.79       20.23     69.52 o
   6  10   2     7763.87     6446.25    518.17 o
  -8  11   2      243.34      160.97    115.99 o
  -7  11   2     5273.81     4970.56    229.16 o
  -6  11   2      105.04      145.89     55.53 o
  -5  11   2     7348.65     7453.33    208.11 o
  -4  11   2      586.60      656.06     34.47 o
  -3  11   2     1386.29     1391.28     64.50 o
  -2  11   2     7191.68     7229.19    135.61 o
  -1  11   2     2509.41     2291.33     57.71 o
   0  11   2     1523.42     1455.55     37.49 o
   1  11   2     3080.36     2925.37     75.38 o
   2  11   2      800.98      829.56     38.43 o
   3  11   2       72.69      154.38     32.31 o
   4  11   2     2136.90     2060.70    107.07 o
   5  11   2      270.28      162.93     71.15 o
   6  11   2      706.64      688.74    136.79 o
  -7  12   2     1804.28     1708.03    137.29 o
  -6  12   2     3407.70     3411.77    146.95 o
  -5  12   2      490.14      557.20     51.78 o
  -4  12   2    12847.91    12543.96    288.36 o
  -3  12   2    60402.65    59926.18   1107.72 o
  -2  12   2      236.52      317.54     23.02 o
  -1  12   2     1936.30     2043.94     54.40 o
   0  12   2     4229.20     4144.90     89.77 o
   1  12   2      234.97      239.56     20.49 o
   2  12   2    35528.95    34349.18    655.98 o
   3  12   2     1322.62     1380.86     51.29 o
   4  12   2     6716.17     6455.14    216.19 o
   5  12   2     1185.07     1017.87     99.24 o
   6  12   2      204.81       45.95    217.54 o
  -7  13   2      620.92      583.27    109.41 o
  -6  13   2    16818.46    16915.95    509.90 o
  -5  13   2    18685.07    19164.08    462.10 o
  -4  13   2    72974.76    73294.40   1439.64 o
  -3  13   2     7663.75     7674.04    156.25 o
  -2  13   2     1241.65     1198.62     41.51 o
  -1  13   2    24221.92    23972.88    438.08 o
   0  13   2    33290.00    33414.82    603.42 o
   1  13   2    33683.71    32954.48    571.80 o
   2  13   2     4347.30     4216.54     99.05 o
   3  13   2     6522.52     6355.11    160.23 o
   4  13   2    26642.11    25616.52    664.99 o
   5  13   2    42152.13    40619.07   1576.97 o
   6  13   2     6268.33     5968.16    373.01 o
  -7  14   2     3851.69     3862.69    207.15 o
  -6  14   2     1342.71     1425.08     90.06 o
  -5  14   2    17096.24    17319.88    450.24 o
  -4  14   2     1901.21     1900.74     70.76 o
  -3  14   2      326.38      345.75     30.35 o
  -2  14   2      291.25      288.95     25.34 o
  -1  14   2     4938.26     4806.38    109.06 o
   0  14   2     9423.20     9325.20    189.24 o
   1  14   2      544.36      683.09     37.15 o
   2  14   2      598.72      658.74     35.96 o
   3  14   2     5706.62     5784.68    139.62 o
   4  14   2      501.71      494.59     63.26 o
   5  14   2     1096.29     1135.88    111.79 o
   6  14   2       49.89       36.34    289.73 o
  -7  15   2      383.28      444.44    100.40 o
  -6  15   2     1457.08     1393.29    104.30 o
  -5  15   2     2744.84     2817.58    134.99 o
  -4  15   2      754.44      737.63     54.62 o
  -3  15   2      792.13      840.18     46.04 o
  -2  15   2    13711.94    13300.22    265.65 o
  -1  15   2    20510.95    20418.96    420.53 o
   0  15   2    12279.82    12212.45    250.02 o
   1  15   2    10876.21    10639.00    217.89 o
   2  15   2     7462.34     7503.96    168.21 o
   3  15   2       58.78       94.95     39.97 o
   4  15   2     1065.53     1159.08    119.00 o
   5  15   2      895.55      689.03    105.64 o
  -7  16   2    34417.21    34659.32   1147.39 o
  -6  16   2    10590.04    10935.16    407.68 o
  -5  16   2      358.32      340.50     74.95 o
  -4  16   2      315.46      472.91     55.53 o
  -3  16   2     6802.42     6902.97    170.76 o
  -2  16   2    26994.05    26771.37    562.99 o
  -1  16   2    22817.38    22622.46    465.94 o
   0  16   2     6770.02     6692.98    173.70 o
   1  16   2    14582.40    14589.75    312.83 o
   2  16   2    30329.50    29888.75    639.73 o
   3  16   2    18003.33    17895.92    450.57 o
   4  16   2    14669.17    15702.71    746.41 o
   5  16   2        3.04       34.01    108.73 o
  -6  17   2     2843.26     2970.36    187.51 o
  -5  17   2       16.47       43.32     66.67 o
  -4  17   2     1876.52     1829.23     98.93 o
  -3  17   2     2039.71     2170.68     86.04 o
  -2  17   2       73.34       98.71     44.58 o
  -1  17   2    13106.20    12672.09    310.86 o
   0  17   2    13247.32    13068.39    311.54 o
   1  17   2    10524.08    10575.04    257.54 o
   2  17   2     1342.19     1318.62     70.48 o
   3  17   2       20.79       60.94     49.22 o
   4  17   2       20.65       19.22     78.13 o
   5  17   2     1391.61     1082.72    147.51 o
  -6  18   2      832.39      681.19    124.03 o
  -5  18   2      672.62      834.11     86.83 o
  -4  18   2      675.16      685.37     73.84 o
  -3  18   2      329.46      292.20     82.52 o
  -2  18   2    39178.96    38068.13    995.31 o
  -1  18   2    10892.72    11096.72    286.38 o
   0  18   2     3613.34     3553.88    118.26 o
   1  18   2     8054.49     7882.42    196.25 o
   2  18   2      397.33      284.97     59.01 o
   3  18   2    14092.06    14768.61    492.50 o
   4  18   2      400.24      329.47     90.30 o
  -5  19   2    26191.24    26526.27   1021.48 o
  -4  19   2     2074.47     2038.78    144.38 o
  -3  19   2     3120.62     3128.84    170.91 o
  -2  19   2     4211.20     4082.02    169.37 o
  -1  19   2     5710.98     5524.07    202.01 o
   0  19   2    13616.90    13244.42    365.47 o
   1  19   2     3952.97     3818.14    143.32 o
   2  19   2       30.28        8.16     56.95 o
   3  19   2     2406.38     2624.00    130.51 o
   4  19   2     7440.51     8151.56    318.01 o
  -5  20   2     5733.01     5996.54    274.64 o
  -4  20   2     1997.93     2422.86    160.68 o
  -3  20   2    10900.92    11019.36    391.21 o
  -2  20   2    11773.60    11456.97    349.43 o
  -1  20   2      917.56      939.32     92.93 o
   0  20   2     5241.18     5473.28    219.61 o
   1  20   2     1950.57     1857.91     99.97 o
   2  20   2     9667.87     9886.43    286.08 o
   3  20   2    15116.54    16168.65    790.91 o
   4  20   2      287.11      134.72    100.54 o
  -5  21   2     3145.23     3457.27    232.07 o
  -4  21   2     4344.00     4378.14    334.19 o
  -3  21   2     2136.62     2217.38    169.29 o
  -2  21   2     1698.59     1687.26    129.58 o
  -1  21   2      596.07      589.81     89.44 o
   0  21   2     7728.96     7617.76    301.58 o
   1  21   2     5856.40     5442.69    224.00 o
   2  21   2      423.40      470.69     80.82 o
   3  21   2      351.68      568.94    107.33 o
  -4  22   2     9592.66    10295.20    463.80 o
  -3  22   2    20101.73    21194.41    749.92 o
  -2  22   2     9792.52     9333.22    397.12 o
  -1  22   2     1763.07     1625.97    129.10 o
   0  22   2     1837.51     1963.56    172.81 o
   1  22   2     2864.93     2606.00    163.14 o
   2  22   2     8560.73     8433.61    346.62 o
  -3  23   2     6062.20     6715.46    357.91 o
  -2  23   2      674.98      575.00    195.14 o
  -1  23   2     1420.57     1174.61    186.06 o
   0  23   2     3385.85     3113.76    248.45 o
   1  23   2     1160.60      994.12    167.42 o
   2  23   2      221.50      348.41    240.56 o
  -2  24   2     1778.58     1993.84    262.37 o
  -1  24   2        9.07     -111.47    182.70 o
   0  24   2      516.54      627.36    176.27 o
  -9   1   3    24416.21    23953.70    800.97 o
  -8   1   3     1885.31     2116.80    127.84 o
  -7   1   3     3173.73     3646.64    126.58 o
  -6   1   3     4974.45     5227.59    166.39 o
  -5   1   3     3874.83     4286.44    133.55 o
  -4   1   3   215229.50   215380.02   4278.44 o
  -3   1   3    44506.12    45738.42    714.41 o
  -2   1   3     3397.74     3375.44     61.11 o
  -1   1   3     1626.00     1779.26     40.47 o
   0   1   3     2331.98     2212.49     84.10 o
   1   1   3   111848.00   115027.67   3414.15 o
   2   1   3   133677.36   125174.39   3146.13 o
   3   1   3       42.05       85.70     39.96 o
   4   1   3    23123.15    23995.96    638.77 o
   5   1   3     3930.56     4087.25    130.57 o
   6   1   3     2294.56     2455.71    127.88 o
   7   1   3    18094.71    17939.76    601.46 o
  -9   2   3     1635.28     1741.20    126.22 o
  -8   2   3     4347.88     4608.22    213.52 o
  -7   2   3    25233.66    27097.04    660.16 o
  -6   2   3    21603.83    23470.95    713.73 o
  -5   2   3    25873.86    26555.96    752.52 o
  -4   2   3    16525.67    16194.86    295.84 o
  -3   2   3       73.01      150.52     19.43 o
  -2   2   3      439.14      499.30     18.01 o
  -1   2   3    31644.78    35260.75    673.19 o
   0   2   3      468.77      463.16     25.48 o
   1   2   3     5592.76     5696.40    168.09 o
   2   2   3    25958.74    24692.09    853.27 o
   3   2   3    17089.24    16522.17    460.03 o
   4   2   3    62761.46    65510.41   1672.38 o
   5   2   3    12390.30    13357.00    420.24 o
   6   2   3    10674.94    11773.37    368.00 o
   7   2   3      851.40     1097.17    115.59 o
  -9   3   3       41.43       84.43     89.19 o
  -8   3   3     6016.64     6324.06    262.92 o
  -7   3   3    18018.58    19686.64    518.37 o
  -6   3   3    34278.82    35853.05   1068.08 o
  -5   3   3     1448.16     1541.31     56.27 o
  -4   3   3     2660.35     2755.93     62.57 o
  -3   3   3     1079.39     1276.11     43.33 o
  -2   3   3   147959.70   147642.27   2447.60 o
  -1   3   3    33931.71    34820.54    669.80 o
   0   3   3   115990.81   112587.34   2697.17 o
   1   3   3     5661.70     5689.43    125.17 o
   2   3   3    11194.74    10821.36    325.89 o
   3   3   3     2405.48     2318.83     72.03 o
   4   3   3     3171.70     3012.23    143.94 o
   5   3   3    17681.46    19158.22    585.38 o
   6   3   3     2292.51     2548.16    157.25 o
   7   3   3      275.15      516.89    113.99 o
  -9   4   3     8717.53     8565.77    376.50 o
  -8   4   3      372.67      357.43     95.99 o
  -7   4   3     1703.45     1769.89    104.36 o
  -6   4   3    18598.78    19530.38    577.61 o
  -5   4   3    10678.27    11123.23    240.61 o
  -4   4   3     1784.42     1457.33     48.34 o
  -3   4   3    35408.90    33706.64    581.61 o
  -2   4   3   203243.58   196283.45   3060.77 o
  -1   4   3   109027.02   104313.47   1923.20 o
   0   4   3   144448.53   135055.56   2775.79 o
   1   4   3       10.17       78.87     17.81 o
   2   4   3      101.36      119.09     18.83 o
   3   4   3    27656.82    27215.44    641.85 o
   4   4   3     1023.07     1231.24     74.20 o
   5   4   3     3086.73     3066.38    139.81 o
   6   4   3     6687.62     7998.94    312.99 o
  -9   5   3     2526.20     2341.01    176.35 o
  -8   5   3    31312.33    31426.01   1026.60 o
  -7   5   3     7057.85     7104.72    342.28 o
  -6   5   3     5123.12     5121.10    171.48 o
  -5   5   3    29771.37    29904.97    604.83 o
  -4   5   3     4886.74     4150.79     94.67 o
  -3   5   3    40495.77    41433.69    697.64 o
  -2   5   3    85569.21    86153.76   1363.48 o
  -1   5   3     2316.33     2335.30     50.57 o
   0   5   3   117933.98   114150.02   2169.93 o
   1   5   3    14603.27    15574.05    337.76 o
   2   5   3      439.57      654.46     29.98 o
   3   5   3    31974.05    32817.75    723.77 o
   4   5   3     7110.14     6676.35    230.20 o
   5   5   3    18763.25    19134.88    974.21 o
   6   5   3    37960.78    39574.51   1849.60 o
  -9   6   3     1787.24     1933.83    164.88 o
  -8   6   3        1.71      219.99     91.70 o
  -7   6   3      407.37      298.69     77.79 o
  -6   6   3     2177.47     2084.69     81.21 o
  -5   6   3      162.06      207.67     32.82 o
  -4   6   3     2857.69     2509.77     66.09 o
  -3   6   3    10234.19    10030.30    189.65 o
  -2   6   3    24169.47    22879.90    363.31 o
  -1   6   3    27675.78    26453.09    442.17 o
   0   6   3    26276.06    25385.35    502.79 o
   1   6   3     1213.17      993.01     37.91 o
   2   6   3       37.09       86.14     23.31 o
   3   6   3     1632.05     1800.36     65.36 o
   4   6   3      997.11      926.69     63.19 o
   5   6   3       13.74        9.50     73.00 o
   6   6   3     1188.13     1389.25    121.57 o
  -8   7   3    19471.84    18989.29    648.37 o
  -7   7   3     5695.04     5422.02    212.28 o
  -6   7   3     8771.61     9051.77    246.70 o
  -5   7   3    18278.65    18358.60    375.35 o
  -4   7   3     5916.88     5599.10    112.26 o
  -3   7   3    18811.91    19367.32    324.79 o
  -2   7   3    59176.05    57674.33    907.66 o
  -1   7   3        1.16       33.47     10.86 o
   0   7   3    77102.80    71871.64   1440.75 o
   1   7   3     5004.18     5106.16    109.04 o
   2   7   3      134.04      167.36     32.48 o
   3   7   3    16044.03    15839.68    397.24 o
   4   7   3     8505.67     8518.15    305.75 o
   5   7   3    10147.11     8793.51    387.62 o
   6   7   3    16613.63    15679.47    642.20 o
  -8   8   3     2464.11     2221.04    190.04 o
  -7   8   3    15917.52    15243.53    909.33 o
  -6   8   3    45391.96    45873.25   1306.37 o
  -5   8   3    28156.97    28650.99    539.70 o
  -4   8   3     1830.35     1930.23     58.48 o
  -3   8   3     5596.55     5547.38     97.21 o
  -2   8   3    84264.97    82231.62   1336.86 o
  -1   8   3    57214.19    57307.38    967.91 o
   0   8   3    72802.81    70519.73   1355.06 o
   1   8   3     1023.90      886.29     27.99 o
   2   8   3     5246.60     5394.80    143.79 o
   3   8   3    56991.44    57357.18   1299.84 o
   4   8   3    16935.77    17021.50    436.84 o
   5   8   3    16745.87    14678.30    598.71 o
   6   8   3     1059.43     1257.37    144.62 o
  -8   9   3       42.38       43.04    109.22 o
  -7   9   3     6965.21     6899.00    402.83 o
  -6   9   3    22226.80    22197.68    758.33 o
  -5   9   3     2061.68     2095.69     64.75 o
  -4   9   3     9140.12     9167.82    186.32 o
  -3   9   3    17693.08    17411.17    294.38 o
  -2   9   3    37730.66    34757.60    589.95 o
  -1   9   3    14105.13    13640.93    232.94 o
   0   9   3    16492.92    15160.85    302.81 o
   1   9   3     5713.79     5774.27    121.86 o
   2   9   3    39366.49    38786.22    805.26 o
   3   9   3      259.17      269.58     38.23 o
   4   9   3     4513.99     4281.36    138.70 o
   5   9   3     2261.10     2346.68    147.04 o
   6   9   3     1824.38     1285.09    150.79 o
  -8  10   3      135.45      227.04    113.40 o
  -7  10   3     8948.57     8831.98    656.70 o
  -6  10   3     2241.50     2288.68     92.51 o
  -5  10   3     1661.61     1777.65     69.44 o
  -4  10   3     4286.09     4184.14     91.20 o
  -3  10   3     1670.14     1543.48     48.50 o
  -2  10   3     8451.46     7654.35    151.87 o
  -1  10   3     2149.84     2416.76     65.36 o
   0  10   3     4638.54     4205.66     98.19 o
   1  10   3     7941.81     8109.29    172.42 o
   2  10   3     5618.86     5395.03    108.87 o
   3  10   3       41.24       61.38     34.96 o
   4  10   3    18128.78    17745.52    591.54 o
   5  10   3     3434.18     3199.07    173.92 o
   6  10   3     6433.02     5498.80    298.50 o
  -8  11   3     4743.40     4462.68    250.08 o
  -7  11   3     6468.37     6347.25    271.52 o
  -6  11   3     1473.62     1566.45     77.85 o
  -5  11   3     2732.02     2943.91     85.64 o
  -4  11   3   167671.31   160656.98   2913.98 o
  -3  11   3    50754.53    51507.36    954.93 o
  -2  11   3      572.13      824.33     31.30 o
  -1  11   3     8177.75     8088.08    153.00 o
   0  11   3     1292.93     1586.89     42.37 o
   1  11   3    90135.52    88384.47   1655.21 o
   2  11   3   101647.27    99822.02   1842.27 o
   3  11   3       46.27       59.15     36.70 o
   4  11   3    10442.75     9804.49    285.21 o
   5  11   3     5368.83     4373.68    208.73 o
   6  11   3     3972.86     3249.56    485.50 o
  -8  12   3     1420.55     1353.06    154.81 o
  -7  12   3     8051.09     8418.96    349.14 o
  -6  12   3     9226.83     9461.11    362.32 o
  -5  12   3    14597.35    14348.72    301.27 o
  -4  12   3    10826.22    10429.90    210.33 o
  -3  12   3     1628.59     1628.28     51.23 o
  -2  12   3       75.40      188.92     24.23 o
  -1  12   3      745.40     1007.54     48.85 o
   0  12   3       53.06      137.60     23.10 o
   1  12   3      478.60      583.63     40.38 o
   2  12   3     7902.43     7755.48    171.08 o
   3  12   3    13834.34    14032.40    305.49 o
   4  12   3    15142.73    15096.53    449.98 o
   5  12   3     9292.22     8512.01    332.23 o
   6  12   3     3442.44     3587.51    374.44 o
  -8  13   3      447.11      491.22    132.66 o
  -7  13   3       39.87        6.74     97.82 o
  -6  13   3     5572.49     5517.86    183.60 o
  -5  13   3     1019.25     1039.30     64.14 o
  -4  13   3    30485.99    30375.24    599.74 o
  -3  13   3     1911.80     1986.40     61.64 o
  -2  13   3     8330.65     7977.94    182.92 o
  -1  13   3      148.82      194.30     22.99 o
   0  13   3     9937.81     9344.52    179.91 o
   1  13   3     7690.10     7625.72    163.28 o
   2  13   3    14786.73    14634.78    315.94 o
   3  13   3      659.63      666.57     49.70 o
   4  13   3     5208.85     5032.86    186.90 o
   5  13   3      269.33      216.18     93.99 o
  -7  14   3     5142.16     4526.87    251.56 o
  -6  14   3     6097.67     6007.58    199.84 o
  -5  14   3     5034.02     5118.77    174.67 o
  -4  14   3        8.70       65.31     32.23 o
  -3  14   3    18429.42    18740.25    377.42 o
  -2  14   3    23883.04    23228.52    462.04 o
  -1  14   3    53959.60    52053.61    932.16 o
   0  14   3    18388.80    17638.70    352.12 o
   1  14   3    23165.25    22595.98    411.30 o
   2  14   3     2336.60     2402.99     81.77 o
   3  14   3     2691.30     2576.50    104.87 o
   4  14   3    16155.79    15437.24    440.11 o
   5  14   3     1046.19      857.73    122.43 o
  -7  15   3    23161.44    22770.47    773.83 o
  -6  15   3    11718.18    11975.18    382.12 o
  -5  15   3     3386.20     3748.13    160.19 o
  -4  15   3    10009.35     9953.00    233.10 o
  -3  15   3     6675.93     6646.35    155.76 o
  -2  15   3    61128.70    59840.79   1198.83 o
  -1  15   3     7427.82     7472.02    177.97 o
   0  15   3    41044.33    40352.22    780.25 o
   1  15   3    20933.63    20572.69    392.04 o
   2  15   3     1681.57     1732.41     66.46 o
   3  15   3     5412.77     5333.89    173.18 o
   4  15   3      923.69      935.28     98.63 o
   5  15   3    18885.95    17796.09    686.06 o
  -7  16   3       50.29        9.28    108.71 o
  -6  16   3     5642.36     5701.74    219.93 o
  -5  16   3     4896.69     4994.91    235.31 o
  -4  16   3       34.76      -32.03     47.44 o
  -3  16   3     1653.48     1538.17     82.98 o
  -2  16   3    10481.67    10288.87    244.32 o
  -1  16   3       35.92       50.66     24.07 o
   0  16   3     6276.55     6386.18    158.20 o
   1  16   3     7320.15     7042.92    167.37 o
   2  16   3      190.53      134.39     40.63 o
   3  16   3    10900.94    10668.99    333.26 o
   4  16   3       53.87       86.52    103.35 o
   5  16   3      220.37      161.99    139.04 o
  -6  17   3     1417.32     1539.89    116.33 o
  -5  17   3    16522.13    16303.67    513.46 o
  -4  17   3     1306.31     1446.89     84.08 o
  -3  17   3     9756.91    10119.51    329.34 o
  -2  17   3    15643.80    15728.62    406.59 o
  -1  17   3     1883.48     1897.79     73.01 o
   0  17   3    26388.73    26311.64    591.81 o
   1  17   3     3861.41     3875.07    125.48 o
   2  17   3      372.33      452.14     53.37 o
   3  17   3    15114.65    14983.85    450.92 o
   4  17   3     2003.39     1945.72    179.08 o
  -6  18   3    11233.25    10641.19    377.11 o
  -5  18   3     4558.45     4497.91    188.50 o
  -4  18   3       11.95       68.76     84.00 o
  -3  18   3     6828.85     6883.15    253.21 o
  -2  18   3    35331.89    33521.83    954.65 o
  -1  18   3    42395.60    41169.46    930.84 o
   0  18   3    24792.62    24004.90    546.12 o
   1  18   3       27.21       43.72     46.36 o
   2  18   3      985.03     1052.10     75.80 o
   3  18   3     7047.32     7453.19    321.46 o
   4  18   3     7319.38     7333.45    354.79 o
  -6  19   3     3811.88     4062.36    360.66 o
  -5  19   3     3777.67     4125.62    247.83 o
  -4  19   3     3751.75     4078.20    202.45 o
  -3  19   3       73.07      131.58     83.54 o
  -2  19   3     4608.31     4540.33    196.06 o
  -1  19   3      294.70      322.60     71.30 o
   0  19   3    11454.33    11826.54    350.76 o
   1  19   3      378.21      411.47     71.86 o
   2  19   3     3102.46     3279.39    179.35 o
   3  19   3      404.69      550.62     86.79 o
   4  19   3      920.09      773.10    156.90 o
  -5  20   3    10691.18    11600.95    496.76 o
  -4  20   3     3247.43     3752.10    199.46 o
  -3  20   3      582.32      819.40    106.05 o
  -2  20   3     6597.69     6013.15    308.12 o
  -1  20   3     4008.58     3939.88    168.15 o
   0  20   3     3383.47     3203.53    141.42 o
   1  20   3     6444.34     6790.26    216.14 o
   2  20   3     3035.77     3062.97    137.80 o
   3  20   3    17096.61    19665.99   1776.77 o
  -5  21   3     6378.63     6401.23    334.56 o
  -4  21   3    14770.55    15350.49    655.59 o
  -3  21   3    18818.56    18500.82    669.44 o
  -2  21   3     2585.09     2648.25    160.08 o
  -1  21   3     1193.93     1276.87    182.33 o
   0  21   3      327.63      261.34    128.78 o
   1  21   3    11635.65    12406.90    396.47 o
   2  21   3    21944.50    23277.86   1112.34 o
   3  21   3     1519.84     1586.45    140.22 o
  -4  22   3      478.83      500.66    154.58 o
  -3  22   3        8.72      213.82    170.59 o
  -2  22   3     1319.03     1231.89    209.76 o
  -1  22   3      430.06      616.23    139.20 o
   0  22   3     2236.07     2035.20    173.54 o
   1  22   3     3293.73     3471.18    217.90 o
   2  22   3      451.19      645.96     90.14 o
  -3  23   3     8055.43     8791.32    507.33 o
  -2  23   3       35.39     -173.84    173.84 o
  -1  23   3     2923.49     2928.78    248.05 o
   0  23   3      350.62      104.44    149.39 o
   1  23   3    14819.72    15159.58    637.24 o
  -2  24   3     3383.75     2942.91    302.99 o
  -1  24   3     5077.72     4717.97    402.96 o
   0  24   3     3402.55     3260.88    258.65 o
  -9   0   4     6964.46     6415.05    382.19 o
  -8   0   4    10043.82    10867.07    418.28 o
  -7   0   4       24.80       15.24     62.58 o
  -6   0   4     1664.70     1691.74    152.09 o
  -5   0   4    36071.71    35931.27   1920.40 o
  -4   0   4    58370.60    61275.64   1604.74 o
  -3   0   4      103.75      352.26     65.38 o
  -2   0   4     1649.30     1709.06     46.02 o
  -1   0   4    20682.92    21517.27    727.68 o
   0   0   4    42176.39    44926.28   1827.13 o
   1   0   4   298212.38   268835.47   8551.96 o
   2   0   4    10920.41    11392.98    395.33 o
   3   0   4      724.35      773.66     69.48 o
   4   0   4    16754.63    17855.53    893.19 o
   5   0   4      396.43      592.93     79.51 o
   6   0   4    26778.08    27331.58   1248.67 o
  -9   1   4    11552.34    12753.37    419.60 o
  -8   1   4    14035.02    14721.69    433.15 o
  -7   1   4    37961.08    40019.18   1102.76 o
  -6   1   4     2660.36     2635.80     77.98 o
  -5   1   4     7643.87     7482.91    243.09 o
  -4   1   4    27131.20    28308.77    551.12 o
  -3   1   4      728.70      631.31     22.59 o
  -2   1   4     8839.64     9943.51    163.16 o
  -1   1   4    26951.37    26072.99    566.37 o
   0   1   4     3133.85     2704.98    153.06 o
   1   1   4    53029.05    51319.42   1521.83 o
   2   1   4    14394.05    14084.84    418.10 o
   3   1   4     7327.63     7076.46    269.40 o
   4   1   4     5390.63     5976.38    234.04 o
   5   1   4       21.65      239.83     69.64 o
   6   1   4      180.78      505.40    100.03 o
  -9   2   4     4600.83     4982.85    213.39 o
  -8   2   4     1515.67     1630.05    116.10 o
  -7   2   4     1203.70     1259.45     79.88 o
  -6   2   4     6941.72     7146.67    221.89 o
  -5   2   4    21262.76    21104.50    453.77 o
  -4   2   4    26275.23    26813.62    527.43 o
  -3   2   4     1546.07     1745.08     64.46 o
  -2   2   4    22076.96    23874.70    405.90 o
  -1   2   4     3697.22     3312.09     82.53 o
   0   2   4      950.04     1299.53     58.74 o
   1   2   4     4115.38     4225.01    152.39 o
   2   2   4      134.77      206.29     34.64 o
   3   2   4    48131.11    46239.53   1280.29 o
   4   2   4      553.89      641.09     57.68 o
   5   2   4       29.23       96.67     54.82 o
   6   2   4     2814.13     3429.49    199.91 o
  -9   3   4     1415.15     1367.71    138.40 o
  -8   3   4    11617.95    12703.05    560.57 o
  -7   3   4    20743.76    21598.73    663.56 o
  -6   3   4     8981.84     9212.21    351.78 o
  -5   3   4      124.82      152.15     24.60 o
  -4   3   4    20680.28    20990.58    434.07 o
  -3   3   4    59750.52    60246.63   1062.73 o
  -2   3   4    67736.92    69899.95   1174.49 o
  -1   3   4    46460.79    47797.27    969.02 o
   0   3   4     7353.86     7427.36    185.10 o
   1   3   4     5073.85     5222.70    168.50 o
   2   3   4    28443.41    27907.50    752.20 o
   3   3   4    23885.47    24306.12    551.66 o
   4   3   4     7409.84     7500.77    300.97 o
   5   3   4        1.15      102.57     62.36 o
   6   3   4     5369.87     5970.25    250.96 o
  -9   4   4     2169.16     2240.02    178.13 o
  -8   4   4     8213.06     8186.82    290.91 o
  -7   4   4     1001.71     1051.01     74.76 o
  -6   4   4     9393.11     9368.65    291.70 o
  -5   4   4     7598.21     7933.11    216.18 o
  -4   4   4     4565.08     4673.83    105.06 o
  -3   4   4    15257.34    15226.47    276.33 o
  -2   4   4     5216.36     5152.53     93.67 o
  -1   4   4    58187.30    57125.62   1099.79 o
   0   4   4    26332.52    25976.04    701.29 o
   1   4   4     7932.50     8564.34    181.92 o
   2   4   4      717.58      905.48     64.22 o
   3   4   4    19254.05    18014.85    431.82 o
   4   4   4    14141.49    13614.19    402.13 o
   5   4   4    26082.01    27088.55   1123.99 o
   6   4   4     3888.60     4186.16    291.10 o
  -9   5   4     1299.18     1392.61    146.82 o
  -8   5   4      273.27      251.24     82.97 o
  -7   5   4      503.33      571.51     72.81 o
  -6   5   4     6330.14     6333.60    216.04 o
  -5   5   4     3986.12     3884.16     98.36 o
  -4   5   4     4747.98     4603.91     96.59 o
  -3   5   4    15177.01    15146.92    278.47 o
  -2   5   4      374.36      420.70     19.04 o
  -1   5   4    47063.09    45940.64    890.67 o
   0   5   4     1095.44     1013.35     38.21 o
   1   5   4     3826.91     3554.12     88.92 o
   2   5   4     5909.37     6068.62    163.57 o
   3   5   4     5113.67     5075.89    166.97 o
   4   5   4      158.44      134.92     47.03 o
   5   5   4      387.62      465.93     80.13 o
   6   5   4     2071.26     2099.86    160.04 o
  -9   6   4    16685.04    16027.20    632.75 o
  -8   6   4      437.82      348.27     88.34 o
  -7   6   4     4112.08     3979.09    163.08 o
  -6   6   4    79521.93    78226.80   1705.65 o
  -5   6   4    36799.14    36966.27    718.36 o
  -4   6   4    14544.54    14606.62    248.77 o
  -3   6   4    16329.79    16059.96    275.89 o
  -2   6   4    10212.24    10833.79    207.89 o
  -1   6   4    57543.30    58022.95   1174.60 o
   0   6   4    63349.87    63005.56   1224.38 o
   1   6   4    19240.54    17282.21    404.80 o
   2   6   4     2797.14     2964.61     93.63 o
   3   6   4     6184.49     6093.85    201.44 o
   4   6   4     8128.70     8141.71    239.75 o
   5   6   4    55775.28    54039.21   2996.66 o
   6   6   4      973.87     1134.40    132.21 o
  -9   7   4      427.49      358.90    124.95 o
  -8   7   4     3050.85     2984.40    171.72 o
  -7   7   4      289.42      416.20     59.67 o
  -6   7   4     8082.02     8279.92    230.62 o
  -5   7   4     1533.33     1474.77     57.22 o
  -4   7   4      210.11      315.28     21.59 o
  -3   7   4    85145.27    83678.36   1439.35 o
  -2   7   4    48631.71    48255.20    866.16 o
  -1   7   4   101897.25    97496.41   2031.49 o
   0   7   4     6125.44     5621.88    132.14 o
   1   7   4     6575.11     6042.23    159.51 o
   2   7   4    10399.16    10929.01    283.45 o
   3   7   4    18271.69    18037.78    534.08 o
   4   7   4     6062.97     5851.28    203.17 o
   5   7   4      347.75      328.32     86.92 o
   6   7   4     9607.93     8967.96    405.53 o
  -9   8   4      215.88      342.58    124.52 o
  -8   8   4     3129.52     3067.90    176.39 o
  -7   8   4      853.99      867.25     75.84 o
  -6   8   4      795.88      828.82     52.47 o
  -5   8   4     1160.14     1122.43     46.84 o
  -4   8   4     2246.10     2152.78     52.46 o
  -3   8   4     8425.26     8521.55    158.87 o
  -2   8   4     8444.06     8492.34    151.53 o
  -1   8   4    23487.01    21979.13    451.94 o
   0   8   4     7705.20     7280.27    158.85 o
   1   8   4      861.62      852.97     42.02 o
   2   8   4     1291.68     1177.70     56.51 o
   3   8   4    33597.41    32234.95    855.65 o
   4   8   4     1379.02     1432.57    118.92 o
   5   8   4     4233.20     4284.75    379.39 o
   6   8   4        7.84      163.42    114.21 o
  -8   9   4    25607.42    24353.39   1307.01 o
  -7   9   4    25817.18    26030.98    834.33 o
  -6   9   4    18949.29    19082.43    386.77 o
  -5   9   4     2679.89     2486.07     71.33 o
  -4   9   4     3338.45     3696.13     74.60 o
  -3   9   4    16635.71    17786.00    316.94 o
  -2   9   4    17754.05    18095.41    330.99 o
  -1   9   4       89.89      274.23     29.99 o
   0   9   4    13552.11    12674.97    278.78 o
   1   9   4    30826.96    28834.45    530.96 o
   2   9   4    30768.38    30893.56    764.15 o
   3   9   4    29510.36    29876.70    697.74 o
   4   9   4    10642.23    10463.24    400.70 o
   5   9   4      235.75       83.51     86.82 o
   6   9   4     1754.31     1325.39    195.07 o
  -8  10   4      353.87      324.34    106.91 o
  -7  10   4       18.16       65.03     69.53 o
  -6  10   4     7095.97     7176.93    176.95 o
  -5  10   4    31910.33    31681.42    575.54 o
  -4  10   4    26100.72    26418.24    500.62 o
  -3  10   4      210.62      235.19     20.29 o
  -2  10   4    18299.68    17732.52    318.32 o
  -1  10   4     3367.50     3525.58     77.81 o
   0  10   4    40080.42    39522.01    835.42 o
   1  10   4    51590.19    50394.62    987.72 o
   2  10   4    13578.28    13058.23    298.15 o
   3  10   4    19086.29    18688.15    479.99 o
   4  10   4     2519.21     2137.57    106.93 o
   5  10   4     1315.81     1209.84    118.28 o
  -8  11   4      708.92      890.30    231.74 o
  -7  11   4       23.44       22.02     71.67 o
  -6  11   4     5891.90     6002.96    161.76 o
  -5  11   4      681.01      747.42     40.83 o
  -4  11   4     8386.43     8173.12    184.18 o
  -3  11   4       77.65      123.13     21.72 o
  -2  11   4     6493.96     6081.71    125.41 o
  -1  11   4     5847.49     5828.11    120.24 o
   0  11   4      186.96      257.51     39.37 o
   1  11   4      302.20      374.81     33.26 o
   2  11   4     4192.58     4326.15    107.13 o
   3  11   4     2123.92     2081.90     86.11 o
   4  11   4      311.27      317.38     76.23 o
   5  11   4     1382.17     1195.85    130.60 o
  -8  12   4     2571.69     2451.41    168.70 o
  -7  12   4      314.61      265.76     79.62 o
  -6  12   4       63.23      101.37     62.66 o
  -5  12   4    24460.90    24762.37    504.79 o
  -4  12   4    30768.56    30646.69    643.98 o
  -3  12   4      945.81      957.78     39.67 o
  -2  12   4      230.74      277.00     24.85 o
  -1  12   4     1840.82     1974.51     54.54 o
   0  12   4     7940.76     8050.18    175.37 o
   1  12   4    99675.59    97101.00   1897.80 o
   2  12   4      769.07      775.46     45.47 o
   3  12   4     2291.27     2212.82     84.62 o
   4  12   4    18508.96    16933.45    585.64 o
   5  12   4      409.22      194.63    111.06 o
  -8  13   4    15483.46    14914.97    584.07 o
  -7  13   4    35870.60    35643.13   1027.71 o
  -6  13   4     5255.71     5176.16    231.61 o
  -5  13   4      141.12      193.76     40.08 o
  -4  13   4    40176.52    40030.10    801.00 o
  -3  13   4     9365.31     9592.90    203.33 o
  -2  13   4    27840.37    27438.04    505.09 o
  -1  13   4      151.81      218.52     41.02 o
   0  13   4      423.07      503.56     26.05 o
   1  13   4    34936.70    35158.88    758.85 o
   2  13   4    20016.22    19902.38    471.97 o
   3  13   4    11345.25    10856.51    281.29 o
   4  13   4     2481.45     2311.61    155.84 o
   5  13   4      241.47      133.04    117.57 o
  -8  14   4     1875.80     1732.58    156.14 o
  -7  14   4      243.14      288.65     76.37 o
  -6  14   4       22.46       83.66     70.31 o
  -5  14   4       13.05       14.14     69.09 o
  -4  14   4       78.89       78.28     33.90 o
  -3  14   4     7947.92     8173.47    184.21 o
  -2  14   4     5477.78     5327.78    138.29 o
  -1  14   4    15450.19    14866.90    314.35 o
   0  14   4     5936.10     5839.05    125.18 o
   1  14   4     1068.67     1194.72     56.18 o
   2  14   4     1055.25     1118.19     70.93 o
   3  14   4    19933.53    20262.98    546.14 o
   4  14   4     2117.71     1939.65    112.50 o
   5  14   4     5710.07     5190.05    409.94 o
  -7  15   4     3417.45     3005.83    155.57 o
  -6  15   4     1696.77     1705.75    112.75 o
  -5  15   4       55.39      162.78     59.43 o
  -4  15   4     4258.68     4266.92    153.29 o
  -3  15   4    18170.06    17848.77    401.93 o
  -2  15   4    23858.02    23328.30    507.70 o
  -1  15   4    29525.45    29150.92    646.61 o
   0  15   4     9337.20     9067.40    202.17 o
   1  15   4       39.07       23.74     31.14 o
   2  15   4     7334.93     7085.41    202.33 o
   3  15   4     5008.58     4843.94    165.36 o
   4  15   4     1305.33     1316.92    115.67 o
  -7  16   4     3659.88     3840.04    199.25 o
  -6  16   4    20596.72    21068.79    748.34 o
  -5  16   4    19401.64    19505.29    732.33 o
  -4  16   4    14338.71    14551.14    644.85 o
  -3  16   4    11808.10    11772.41    316.28 o
  -2  16   4      185.07      219.74     32.38 o
  -1  16   4    33707.89    33838.88    720.80 o
   0  16   4    16116.40    16111.04    372.76 o
   1  16   4      750.99      925.27     51.24 o
   2  16   4      435.62      438.38     55.20 o
   3  16   4      227.13      257.99     73.94 o
   4  16   4    17442.22    19250.07   1025.95 o
  -7  17   4     2026.23     1460.38    151.04 o
  -6  17   4      876.25     1074.17    100.71 o
  -5  17   4        1.61      -11.15     61.42 o
  -4  17   4    13042.62    12554.31    526.18 o
  -3  17   4     6276.25     6266.25    239.34 o
  -2  17   4    20762.12    20933.23    485.72 o
  -1  17   4      607.82      662.93     48.70 o
   0  17   4     1640.35     1668.67     82.55 o
   1  17   4      217.06      175.39     46.93 o
   2  17   4       39.57       60.84     55.64 o
   3  17   4      632.17      724.65    146.53 o
   4  17   4      139.15      164.39    116.85 o
  -6  18   4     7767.56     7940.82    369.12 o
  -5  18   4     1675.47     1652.45    151.35 o
  -4  18   4      533.42      446.39     91.87 o
  -3  18   4     1947.66     1901.15    132.10 o
  -2  18   4     3467.54     3464.18    162.81 o
  -1  18   4    16435.34    16465.86    413.61 o
   0  18   4    20837.21    20717.24    533.35 o
   1  18   4     1596.28     1778.65     82.88 o
   2  18   4     2744.33     3114.00    172.87 o
   3  18   4      184.30      124.88    100.41 o
  -6  19   4    11958.39    12288.04    523.16 o
  -5  19   4     1044.21     1071.10    152.27 o
  -4  19   4     1139.48     1327.90    123.42 o
  -3  19   4    20048.99    19995.14    650.93 o
  -2  19   4    10569.49    10147.91    339.05 o
  -1  19   4    17442.21    17207.17    493.65 o
   0  19   4        5.89       77.46     59.00 o
   1  19   4     1153.43     1143.68     91.35 o
   2  19   4    20316.21    19856.32    709.51 o
   3  19   4    21724.49    21896.02   1553.27 o
  -5  20   4     7215.96     8017.15    539.48 o
  -4  20   4     6325.02     6676.82    338.21 o
  -3  20   4     1440.36     1463.07    125.88 o
  -2  20   4     9459.08     8903.75    585.20 o
  -1  20   4      193.98      281.22    113.66 o
   0  20   4     2959.13     3123.62    141.75 o
   1  20   4     3518.08     3470.60    149.78 o
   2  20   4      409.58      492.23     91.48 o
  -5  21   4        2.04       10.31    140.08 o
  -4  21   4     1815.72     1837.21    189.01 o
  -3  21   4     1923.68     1724.31    201.39 o
  -2  21   4     1985.35     2414.36    263.14 o
  -1  21   4      202.94      237.89    129.31 o
   0  21   4     1156.43     1355.50    107.12 o
   1  21   4     2387.93     2344.68    130.05 o
   2  21   4     1148.29     1308.05    121.59 o
  -4  22   4    12614.84    12981.22    662.07 o
  -3  22   4      757.09      764.63    198.44 o
  -2  22   4     2380.75     2078.58    277.04 o
  -1  22   4     2374.86     2557.89    274.52 o
   0  22   4    16732.90    16142.29    590.52 o
   1  22   4    27062.76    29099.89    850.89 o
  -3  23   4     3640.54     3567.74    316.75 o
  -2  23   4      435.62      406.42    172.06 o
  -1  23   4     2188.02     1836.14    209.47 o
   0  23   4      658.32      550.95    246.00 o
  -9   1   5     6694.82     7356.35    275.30 o
  -8   1   5     1333.57     1532.83    107.22 o
  -7   1   5    44905.95    45720.95   1896.79 o
  -6   1   5     7285.91     7536.94    223.40 o
  -5   1   5      738.60      997.62     42.57 o
  -4   1   5       96.58      244.75     44.94 o
  -3   1   5       84.94      111.73     15.14 o
  -2   1   5    76714.63    79028.81   1512.18 o
  -1   1   5    47202.96    47589.69   1377.03 o
   0   1   5    23088.73    23360.19    858.01 o
   1   1   5      354.42      444.81     37.35 o
   2   1   5      230.72      319.73     30.46 o
   3   1   5    13323.27    12775.01    447.72 o
   4   1   5     6586.04     6903.62    274.85 o
   5   1   5     2873.06     3156.49    154.25 o
   6   1   5      930.16      763.92    153.22 o
  -9   2   5     9769.03     9447.38    363.58 o
  -8   2   5    44472.45    48647.23   1434.86 o
  -7   2   5    20243.59    20465.31    568.15 o
  -6   2   5     5801.85     5585.50    138.71 o
  -5   2   5    12820.18    12828.50    264.52 o
  -4   2   5    47033.30    50174.55    930.46 o
  -3   2   5    99320.55   106476.06   1867.10 o
  -2   2   5    30285.82    32539.22    550.51 o
  -1   2   5    11244.87    11581.21    260.15 o
   0   2   5    40751.53    41338.53   1506.52 o
   1   2   5   105739.95   103778.16   3342.12 o
   2   2   5    36006.61    36357.76   1089.25 o
   3   2   5    18087.17    17632.28    653.32 o
   4   2   5     6932.53     7421.01    407.30 o
   5   2   5     4091.80     4261.73    189.32 o
   6   2   5    22618.22    22778.22    882.78 o
  -9   3   5     7389.28     8115.67    363.31 o
  -8   3   5     1324.57     1351.94    110.83 o
  -7   3   5     1641.59     1371.56     70.17 o
  -6   3   5     5718.80     5446.28    117.60 o
  -5   3   5     1200.01     1397.96     70.24 o
  -4   3   5    40329.59    37255.94    697.60 o
  -3   3   5     7032.21     6759.46    128.39 o
  -2   3   5    15460.70    15519.41    274.12 o
  -1   3   5     9482.73     9493.01    217.12 o
   0   3   5     8809.87     7694.52    201.69 o
   1   3   5     1007.90      907.01     51.25 o
   2   3   5    11064.60    10519.02    360.23 o
   3   3   5     1337.73     1450.58     60.02 o
   4   3   5     3009.55     3055.47    159.44 o
   5   3   5      241.69      374.67     71.29 o
   6   3   5       53.36      269.28    103.87 o
  -9   4   5     9413.67     8809.16    429.71 o
  -8   4   5      123.85      169.23     83.07 o
  -7   4   5      151.76      166.92     50.94 o
  -6   4   5     9919.60     9712.80    262.88 o
  -5   4   5    14722.93    15033.22    310.62 o
  -4   4   5    30245.31    30241.21    568.58 o
  -3   4   5    14770.02    15067.52    253.70 o
  -2   4   5     4326.07     4447.23     86.56 o
  -1   4   5     2929.33     2668.23     73.59 o
   0   4   5     7134.38     7850.58    178.99 o
   1   4   5      106.98      280.93     30.94 o
   2   4   5     6940.39     7111.51    234.14 o
   3   4   5      193.23      258.40     34.52 o
   4   4   5     2706.45     2697.53    157.89 o
   5   4   5     8457.14     8811.84    330.94 o
  -9   5   5      289.60      244.70    116.99 o
  -8   5   5     4378.73     4282.96    189.00 o
  -7   5   5     5272.94     5076.01    157.79 o
  -6   5   5   106239.20   105269.31   2072.40 o
  -5   5   5   105762.94   105983.72   1844.81 o
  -4   5   5    28909.12    27597.87    490.67 o
  -3   5   5    15959.30    16495.73    292.07 o
  -2   5   5     9315.78    11141.47    203.48 o
  -1   5   5    54829.83    58733.13   1260.58 o
   0   5   5    18864.27    20400.13    446.82 o
   1   5   5       45.78      111.60     24.39 o
   2   5   5    39062.13    37684.70    991.73 o
   3   5   5    46966.39    44676.39   1372.14 o
   4   5   5    46593.03    45441.92   1350.32 o
   5   5   5    19517.86    19353.73    917.16 o
  -9   6   5      788.91      901.05    133.06 o
  -8   6   5       54.41      153.78     84.16 o
  -7   6   5       18.02      -45.02     51.52 o
  -6   6   5     1765.77     1771.51     67.94 o
  -5   6   5     7317.96     7329.33    179.89 o
  -4   6   5     9928.29     9664.57    183.64 o
  -3   6   5     7249.99     7259.74    146.19 o
  -2   6   5     2561.30     2679.70     57.77 o
  -1   6   5     1406.70     1404.62     39.92 o
   0   6   5      345.33      530.88     28.30 o
   1   6   5     1042.68     1254.25     53.25 o
   2   6   5     1929.82     2058.88     81.52 o
   3   6   5      122.73       79.22     49.87 o
   4   6   5      533.93      475.87     76.75 o
   5   6   5     1288.16     1365.23    118.33 o
  -9   7   5       27.17       94.58    112.63 o
  -8   7   5       60.02      129.72     94.53 o
  -7   7   5     1127.96     1303.65     79.12 o
  -6   7   5    14682.00    15196.30    341.81 o
  -5   7   5    17619.54    17770.93    336.26 o
  -4   7   5       50.56      199.87     29.10 o
  -3   7   5    29748.80    28865.78    557.19 o
  -2   7   5     7224.94     7468.71    139.26 o
  -1   7   5    31650.44    31579.54    665.85 o
   0   7   5    22369.54    22781.87    559.95 o
   1   7   5     7749.09     7598.69    202.38 o
   2   7   5     2289.74     2327.39     90.04 o
   3   7   5     2355.69     2474.97    149.98 o
   4   7   5     6778.16     6518.78    332.38 o
   5   7   5     1634.44     1524.20    151.85 o
  -9   8   5    21132.50    20233.97    782.09 o
  -8   8   5     7876.83     7337.43    299.61 o
  -7   8   5     6556.84     6810.47    217.74 o
  -6   8   5     1413.23     1485.66     64.62 o
  -5   8   5    11948.78    12196.24    219.61 o
  -4   8   5    37350.16    36508.90    718.64 o
  -3   8   5    19003.56    19268.17    353.94 o
  -2   8   5     2296.97     2549.83     55.69 o
  -1   8   5      341.61      368.89     25.74 o
   0   8   5    19615.15    19115.41    435.18 o
   1   8   5    17160.77    17103.87    428.46 o
   2   8   5    32591.26    31786.13    850.12 o
   3   8   5     1082.52     1110.55     79.09 o
   4   8   5      787.95      817.58     97.61 o
   5   8   5    10010.39     8690.46    514.80 o
  -9   9   5    10735.27    10073.88    487.62 o
  -8   9   5     2084.90     2135.86    150.48 o
  -7   9   5     8795.62     9304.43    390.04 o
  -6   9   5    26210.75    26260.00    581.03 o
  -5   9   5     2076.38     2235.02     60.61 o
  -4   9   5    39017.43    38234.20    681.70 o
  -3   9   5      988.98     1086.43     38.90 o
  -2   9   5     5920.10     6420.95    123.51 o
  -1   9   5    62153.41    60558.43   1335.46 o
   0   9   5      634.89      802.85     28.95 o
   1   9   5      385.55      432.04     52.77 o
   2   9   5    12913.41    12695.84    332.13 o
   3   9   5    11169.53    10770.99    337.61 o
   4   9   5    13042.63    11677.78    568.94 o
   5   9   5     3107.38     2953.86    318.08 o
  -9  10   5     1115.56     1242.70    152.77 o
  -8  10   5    17209.34    16798.52    592.80 o
  -7  10   5     5486.55     5336.58    203.81 o
  -6  10   5     6901.78     7048.36    195.03 o
  -5  10   5     1502.58     1648.53     54.09 o
  -4  10   5    10006.94    10154.19    201.13 o
  -3  10   5    15146.06    14952.11    299.36 o
  -2  10   5     7526.94     7747.91    153.01 o
  -1  10   5     2205.47     2196.97     67.36 o
   0  10   5     3738.89     3496.72     96.66 o
   1  10   5    42225.02    39140.61    904.83 o
   2  10   5     9845.56     9810.21    262.12 o
   3  10   5     9457.79     9164.54    266.10 o
   4  10   5     5242.61     5486.13    252.35 o
   5  10   5      279.89      257.25     99.84 o
  -8  11   5      530.02      315.19    106.07 o
  -7  11   5    24983.44    25920.33   1076.65 o
  -6  11   5      685.78      885.51     67.86 o
  -5  11   5      212.48      287.15     36.35 o
  -4  11   5     2253.99     2070.23     60.46 o
  -3  11   5     2018.60     2089.19     62.46 o
  -2  11   5    71391.71    68858.38   1308.32 o
  -1  11   5    34271.02    33227.38    707.68 o
   0  11   5    23897.59    22768.63    514.46 o
   1  11   5     3168.19     3109.44     94.30 o
   2  11   5     1956.76     1946.78     65.52 o
   3  11   5     2588.22     2527.83    103.21 o
   4  11   5     4117.03     3529.63    169.85 o
   5  11   5     1088.18      719.07    113.98 o
  -8  12   5    17333.57    16894.74    599.68 o
  -7  12   5     8761.85     9051.93    394.43 o
  -6  12   5     2034.27     2177.34     96.57 o
  -5  12   5      903.26      987.92     56.39 o
  -4  12   5     8156.50     8421.91    176.74 o
  -3  12   5    14341.61    14198.69    288.39 o
  -2  12   5     5341.94     5334.19    113.48 o
  -1  12   5     2976.34     2873.40     71.22 o
   0  12   5    19206.86    19068.52    439.34 o
   1  12   5    27434.13    26506.67    574.00 o
   2  12   5    10973.37    10646.12    279.09 o
   3  12   5     5687.41     5710.95    175.24 o
   4  12   5       24.85      -68.74     74.70 o
  -8  13   5     1532.27     1505.01    144.16 o
  -7  13   5    16487.45    16725.71    464.78 o
  -6  13   5     2967.69     2853.88    129.64 o
  -5  13   5     2367.81     2375.74     94.44 o
  -4  13   5     5217.07     5205.91    134.02 o
  -3  13   5     7916.33     7728.96    191.92 o
  -2  13   5     3904.31     3925.75     99.70 o
  -1  13   5      245.51      338.51     24.51 o
   0  13   5      339.42      333.85     38.78 o
   1  13   5     2669.39     2724.17     87.52 o
   2  13   5     1252.41     1269.31     70.22 o
   3  13   5     7078.70     6729.82    225.04 o
   4  13   5     4319.74     4420.57    250.87 o
  -8  14   5    14933.19    14272.70    518.89 o
  -7  14   5     2363.21     2158.11    134.08 o
  -6  14   5       31.53      115.85     82.88 o
  -5  14   5    14006.16    14379.14    414.46 o
  -4  14   5    26743.59    26736.34    604.15 o
  -3  14   5    39576.67    38881.02    857.55 o
  -2  14   5    25531.58    25057.29    517.21 o
  -1  14   5      201.12      190.00     29.01 o
   0  14   5     7160.37     7061.82    185.13 o
   1  14   5    29580.52    28796.41    657.06 o
   2  14   5     6660.09     6328.93    202.49 o
   3  14   5     6862.41     6616.94    250.51 o
   4  14   5     2312.82     2371.31    126.09 o
  -7  15   5     5632.54     5567.67    222.35 o
  -6  15   5     5139.35     5061.73    201.00 o
  -5  15   5    21685.13    22069.53    606.58 o
  -4  15   5     4533.80     4774.24    204.13 o
  -3  15   5      192.66      236.73     32.82 o
  -2  15   5     7227.45     7109.29    190.15 o
  -1  15   5       97.92      173.82     33.86 o
   0  15   5    11998.27    11980.77    293.52 o
   1  15   5      168.25      215.88     41.29 o
   2  15   5      523.35      626.76     60.22 o
   3  15   5     5856.24     5696.67    228.05 o
   4  15   5     5057.75     4803.64    464.59 o
  -7  16   5        6.39       14.65     88.88 o
  -6  16   5     4071.14     4148.15    179.40 o
  -5  16   5       81.05      129.26     94.22 o
  -4  16   5      431.22      528.46    100.41 o
  -3  16   5      994.86      940.71     55.87 o
  -2  16   5      782.27      785.20     51.69 o
  -1  16   5      305.19      332.34     44.99 o
   0  16   5     1023.39     1170.19     61.73 o
   1  16   5     3022.32     3117.96    111.61 o
   2  16   5      270.49      363.62     68.31 o
   3  16   5      894.86      938.55    121.16 o
  -7  17   5     1785.40     1515.21    182.37 o
  -6  17   5    39985.97    41893.59   1586.27 o
  -5  17   5    25957.44    25935.56   1119.08 o
  -4  17   5     6515.21     6840.31    273.95 o
  -3  17   5     8561.57     8178.40    276.36 o
  -2  17   5     4922.19     4804.30    141.64 o
  -1  17   5    32122.28    31954.07    802.92 o
   0  17   5    14236.87    13971.19    388.48 o
   1  17   5     1623.09     1552.21     74.44 o
   2  17   5    11625.54    11679.97    415.41 o
   3  17   5    16587.86    17094.46    809.47 o
  -6  18   5      479.80      780.80    146.91 o
  -5  18   5     5978.15     6488.99    302.86 o
  -4  18   5    14283.49    14233.33    749.76 o
  -3  18   5     8526.80     7948.52    434.35 o
  -2  18   5     1282.39     1261.23    100.33 o
  -1  18   5       38.80       77.31     50.21 o
   0  18   5     1295.20     1292.36     75.90 o
   1  18   5     3611.02     3513.93    131.53 o
   2  18   5     6831.81     7052.26    320.56 o
   3  18   5      715.93      899.90    138.70 o
  -6  19   5       80.43      124.50    134.97 o
  -5  19   5      638.58      848.84    150.02 o
  -4  19   5     2357.08     2527.90    177.67 o
  -3  19   5     4313.22     4549.10    250.09 o
  -2  19   5      535.72      500.60     93.63 o
  -1  19   5       79.07      119.32     66.87 o
   0  19   5      625.79      731.26     75.36 o
   1  19   5     1475.38     1700.89    142.13 o
   2  19   5      283.30      224.75    105.71 o
  -6  20   5       31.57      174.92    162.16 o
  -5  20   5     1683.75     1856.66    221.08 o
  -4  20   5    10297.76    10524.95    593.43 o
  -3  20   5     7130.59     6427.00    313.72 o
  -2  20   5       90.08      113.08    112.95 o
  -1  20   5      317.58      335.83     72.97 o
   0  20   5     8036.05     8017.39    276.94 o
   1  20   5     7145.86     6843.79    275.19 o
   2  20   5    17172.83    17427.44    840.81 o
  -5  21   5      379.05      388.46    175.31 o
  -4  21   5     5707.83     5861.77    395.62 o
  -3  21   5     6617.38     6662.05    365.76 o
  -2  21   5    15132.22    14846.34    562.14 o
  -1  21   5    41883.44    41169.55   1368.70 o
   0  21   5     6301.96     6405.03    240.25 o
   1  21   5     4402.94     4935.26    224.57 o
  -4  22   5      440.88      936.94    605.46 o
  -3  22   5      535.86      739.67    205.95 o
  -2  22   5      351.25      498.77    161.77 o
  -1  22   5       11.54       38.94    144.50 o
   0  22   5     1845.90     1920.45    151.88 o
  -3  23   5      306.13      175.83    223.32 o
  -2  23   5     5887.16     5757.64    351.18 o
  -1  23   5      632.59      370.19    162.19 o
  -9   0   6     2027.99     2641.25    235.36 o
  -8   0   6    66772.98    71164.36   2685.18 o
  -7   0   6    13187.98    13710.24    693.54 o
  -6   0   6      199.32      392.98     74.50 o
  -5   0   6    19256.56    18636.89    508.36 o
  -4   0   6    13397.85    14125.23    388.00 o
  -3   0   6   149295.50   147919.39   3324.29 o
  -2   0   6   313862.66   309813.34   8751.34 o
  -1   0   6    16293.73    16512.27    690.62 o
   0   0   6     3363.37     3322.57    157.24 o
   1   0   6     5317.41     5532.27    251.15 o
   2   0   6     3073.18     2909.33    213.59 o
   3   0   6    40169.14    37933.28   3394.19 o
   4   0   6      924.56      941.45    132.61 o
   5   0   6     4720.10     5850.20    513.37 o
  -9   1   6     1636.68     1664.00    136.19 o
  -8   1   6     1551.99     1702.14    112.44 o
  -7   1   6      233.89      239.95     38.69 o
  -6   1   6     3584.40     3609.35    143.20 o
  -5   1   6    12472.23    13055.74    267.08 o
  -4   1   6     1565.83     1647.74     49.29 o
  -3   1   6    21835.31    22024.35    377.41 o
  -2   1   6      253.92      292.94     18.73 o
  -1   1   6     3754.55     3668.46    130.13 o
   0   1   6    24599.43    25125.66    731.39 o
   1   1   6     3799.84     3946.80    150.05 o
   2   1   6    11520.37    11403.98    299.08 o
   3   1   6      121.30      154.23     52.60 o
   4   1   6     1822.49     2008.98    124.31 o
   5   1   6     5694.89     5846.85    359.78 o
  -9   2   6      465.35      601.66    108.38 o
  -8   2   6    12831.17    13808.18    722.28 o
  -7   2   6    21405.26    21169.87    609.86 o
  -6   2   6     4794.75     4832.50    162.82 o
  -5   2   6     8547.90     8256.64    170.76 o
  -4   2   6    54186.79    53828.67   1040.50 o
  -3   2   6       64.10      249.31     20.52 o
  -2   2   6    31135.38    32436.18    601.50 o
  -1   2   6     1339.05     1214.94     33.69 o
   0   2   6    32661.14    30292.21   1108.31 o
   1   2   6     2685.90     2875.50    117.86 o
   2   2   6      603.19      692.66     48.01 o
   3   2   6    22251.95    22773.69    865.88 o
   4   2   6    26868.17    28717.56   1201.37 o
   5   2   6      602.58      962.09    131.02 o
  -9   3   6    13439.80    12907.68    523.62 o
  -8   3   6     3421.81     3540.66    175.12 o
  -7   3   6     2127.80     2110.97     76.80 o
  -6   3   6    20184.02    20368.69    427.31 o
  -5   3   6    37654.16    38353.62    793.19 o
  -4   3   6    30331.92    31176.82    610.88 o
  -3   3   6     8029.09     8461.11    183.48 o
  -2   3   6     2383.57     2396.15     70.57 o
  -1   3   6    31543.89    33312.28    688.67 o
   0   3   6    45179.91    45512.19   1322.97 o
   1   3   6    27793.52    27625.19    823.93 o
   2   3   6     4676.18     4333.74    186.99 o
   3   3   6     1117.38     1221.24     81.26 o
   4   3   6    11068.20    11390.32    449.49 o
   5   3   6    12081.66    12244.29    439.91 o
  -9   4   6     4123.71     3809.03    225.38 o
  -8   4   6     1975.58     1980.27    144.50 o
  -7   4   6     2466.89     2489.58    101.01 o
  -6   4   6    54463.77    55659.07   1148.37 o
  -5   4   6        8.87       45.78     24.83 o
  -4   4   6    64733.85    64434.45   1195.50 o
  -3   4   6    14695.58    15003.52    291.50 o
  -2   4   6      110.98      268.24     24.09 o
  -1   4   6    19443.38    19252.40    431.88 o
   0   4   6    29162.28    28151.96    718.07 o
   1   4   6    29996.25    30171.64    722.88 o
   2   4   6    30563.55    29130.73    836.96 o
   3   4   6     3373.30     3241.04    110.34 o
   4   4   6      933.80     1196.08    158.23 o
   5   4   6     3481.29     3912.24    313.99 o
  -9   5   6     3346.84     3215.12    206.72 o
  -8   5   6      256.47      287.92     85.23 o
  -7   5   6      103.50      140.87     48.90 o
  -6   5   6    21772.48    21495.50    417.91 o
  -5   5   6      592.83      725.35     36.79 o
  -4   5   6    24754.62    24659.36    466.74 o
  -3   5   6     2607.69     2578.00     64.24 o
  -2   5   6       54.47       66.93     17.17 o
  -1   5   6    29156.77    28708.05    683.14 o
   0   5   6      341.31      395.22     32.97 o
   1   5   6     4683.29     4740.03    143.14 o
   2   5   6     2171.82     2184.23     97.11 o
   3   5   6     1142.12      983.60     72.73 o
   4   5   6     1768.14     1661.50    115.75 o
   5   5   6      734.70      839.01     94.78 o
  -9   6   6    21374.96    20664.54    714.60 o
  -8   6   6      269.68      287.63     97.86 o
  -7   6   6    28147.79    28596.29   1165.09 o
  -6   6   6    39462.07    40243.07    849.38 o
  -5   6   6    21933.71    21903.87    402.36 o
  -4   6   6    15296.66    15352.99    260.20 o
  -3   6   6     1663.05     2333.03     62.00 o
  -2   6   6     4357.25     3614.22     95.93 o
  -1   6   6    31938.65    32701.34    737.53 o
   0   6   6    16293.72    16212.20    410.35 o
   1   6   6     7687.02     7312.18    210.11 o
   2   6   6   101369.48    97553.10   2540.16 o
   3   6   6     7177.31     6847.50    259.80 o
   4   6   6    16041.17    14571.05    510.63 o
   5   6   6     4259.13     4525.64    319.41 o
  -9   7   6    10076.66     9258.35    516.38 o
  -8   7   6     1567.18     1608.30    106.61 o
  -7   7   6      235.88      275.56     56.83 o
  -6   7   6    42792.39    42390.91    779.33 o
  -5   7   6    23641.40    23971.92    447.89 o
  -4   7   6    58332.86    57465.58    940.22 o
  -3   7   6     1460.45     1365.22     40.83 o
  -2   7   6     2367.13     2573.49     67.36 o
  -1   7   6    62831.83    60946.43   1364.03 o
   0   7   6    14079.12    14583.15    343.12 o
   1   7   6    25119.80    25252.42    626.05 o
   2   7   6       36.77       12.55     39.96 o
   3   7   6     2110.34     2077.32    108.15 o
   4   7   6     8351.71     7708.38    333.58 o
   5   7   6     5268.36     4769.53    406.34 o
  -9   8   6       25.53      -31.09    102.91 o
  -8   8   6     1731.52     2021.62    149.54 o
  -7   8   6     3185.10     3435.31    181.45 o
  -6   8   6    12380.40    12455.75    271.09 o
  -5   8   6     7539.48     7151.30    161.48 o
  -4   8   6    77175.49    73947.14   1283.53 o
  -3   8   6    20425.99    19779.95    402.20 o
  -2   8   6      835.29      951.95     49.74 o
  -1   8   6     8715.98     8294.28    174.60 o
   0   8   6    25522.44    24404.53    612.86 o
   1   8   6     7052.31     7152.65    193.97 o
   2   8   6     2034.01     1993.94     90.09 o
   3   8   6     6044.98     5961.32    230.55 o
   4   8   6    13707.48    13911.89    668.04 o
   5   8   6      177.23      139.90     88.13 o
  -9   9   6     6600.43     5942.19    484.94 o
  -8   9   6     2977.68     3005.25    147.42 o
  -7   9   6       25.91      -26.38     77.80 o
  -6   9   6     6179.62     6399.97    156.69 o
  -5   9   6    23290.93    23256.93    431.29 o
  -4   9   6    22808.54    23241.67    445.50 o
  -3   9   6     6416.98     6478.44    141.00 o
  -2   9   6      213.83      269.43     22.33 o
  -1   9   6     6603.82     6868.50    159.32 o
   0   9   6    22952.02    22874.46    508.52 o
   1   9   6    19860.76    19874.79    461.33 o
   2   9   6     3678.48     3671.53    129.79 o
   3   9   6      942.75      821.19     99.90 o
   4   9   6     6614.65     6696.26    405.82 o
  -9  10   6      120.45       87.60    119.58 o
  -8  10   6    16648.74    16181.01    498.37 o
  -7  10   6    21544.03    22517.00    892.00 o
  -6  10   6     5188.86     5168.73    142.32 o
  -5  10   6      896.98      876.59     42.86 o
  -4  10   6       81.43      149.11     30.14 o
  -3  10   6    43784.36    43094.38    824.46 o
  -2  10   6   118908.47   115328.12   2140.36 o
  -1  10   6    19039.22    18881.01    431.67 o
   0  10   6     3468.64     3376.10     93.64 o
   1  10   6     1320.08     1307.51     58.25 o
   2  10   6     1792.57     1755.78     84.10 o
   3  10   6    15225.04    14842.68    553.64 o
   4  10   6    12307.74    12328.73    658.41 o
  -9  11   6     1308.84     1530.26    159.78 o
  -8  11   6       36.69      102.82     83.04 o
  -7  11   6       36.18      107.95     72.88 o
  -6  11   6     4579.06     4481.12    119.91 o
  -5  11   6     1155.69     1158.47     46.32 o
  -4  11   6     5349.21     5361.90    135.51 o
  -3  11   6     1732.56     1631.99     54.30 o
  -2  11   6      674.24      746.76     32.42 o
  -1  11   6    10059.53     9775.05    247.03 o
   0  11   6      410.61      485.27     36.42 o
   1  11   6     1097.63     1058.01     49.64 o
   2  11   6      971.70     1044.51     65.65 o
   3  11   6        1.96      -64.67     81.75 o
   4  11   6      417.48      249.77     85.54 o
  -8  12   6    49648.36    50679.68   1449.89 o
  -7  12   6    18706.18    18545.64    702.20 o
  -6  12   6     2357.46     2370.41     94.68 o
  -5  12   6     1786.86     1761.04     60.45 o
  -4  12   6      235.04      134.79     41.32 o
  -3  12   6    35572.08    35176.07    706.22 o
  -2  12   6    82493.02    81050.48   1669.23 o
  -1  12   6      730.00      728.37     48.38 o
   0  12   6    11327.91    10924.02    247.79 o
   1  12   6    11627.34    11300.68    357.30 o
   2  12   6      428.14      459.84     44.47 o
   3  12   6    30059.24    29326.26    853.04 o
   4  12   6     1999.70     1832.06    187.01 o
  -8  13   6     2250.87     2139.90    118.14 o
  -7  13   6     1732.49     1638.32    113.20 o
  -6  13   6      647.58      672.73     81.14 o
  -5  13   6    18689.52    18636.35    451.66 o
  -4  13   6     5399.28     5535.12    149.36 o
  -3  13   6    26919.85    26896.93    545.04 o
  -2  13   6      513.33      608.08     40.62 o
  -1  13   6      484.57      652.13     47.40 o
   0  13   6    30016.56    29167.51    662.39 o
   1  13   6     9473.41     9470.79    265.27 o
   2  13   6    10942.48    10728.03    319.84 o
   3  13   6      102.86      171.31    129.72 o
   4  13   6     5349.64     4865.23    351.35 o
  -8  14   6       21.73      205.59     81.73 o
  -7  14   6      226.30      295.97     82.23 o
  -6  14   6    13091.39    13394.89    513.82 o
  -5  14   6     1836.98     1998.72    137.91 o
  -4  14   6    40076.58    40749.72    932.98 o
  -3  14   6    15844.42    15773.66    366.48 o
  -2  14   6       49.70       59.14     37.06 o
  -1  14   6     4203.31     4186.45    118.04 o
   0  14   6    11430.01    11403.80    289.74 o
   1  14   6     7585.63     7394.15    231.63 o
   2  14   6     4442.22     4267.38    151.48 o
   3  14   6      598.52      694.72    104.34 o
  -8  15   6     1169.65      936.02    119.71 o
  -7  15   6     1927.31     1777.98    144.33 o
  -6  15   6    10953.73    11178.53    430.51 o
  -5  15   6    12660.92    12936.69    441.28 o
  -4  15   6    11465.68    11376.65    324.22 o
  -3  15   6     1343.85     1458.16     72.16 o
  -2  15   6     3461.59     3452.45    148.24 o
  -1  15   6    19910.17    20157.37    479.85 o
   0  15   6    11965.86    11751.69    317.74 o
   1  15   6     3696.87     3592.09    133.12 o
   2  15   6      411.44      533.73     68.53 o
   3  15   6      683.08      626.40     90.07 o
  -7  16   6    12468.12    11993.48    503.26 o
  -6  16   6    47908.91    52078.91   1823.06 o
  -5  16   6     6761.20     7189.56    423.27 o
  -4  16   6     9440.07     9186.46    438.77 o
  -3  16   6     5765.98     5540.92    196.96 o
  -2  16   6      169.55      256.34     50.61 o
  -1  16   6     5020.86     4905.24    144.91 o
   0  16   6     3620.77     3675.52    112.32 o
   1  16   6    21552.71    21459.48    615.86 o
   2  16   6    35108.89    33475.51   1259.51 o
   3  16   6    15195.87    14436.69    656.59 o
  -7  17   6      632.39      663.52    158.79 o
  -6  17   6      335.66      321.88    125.38 o
  -5  17   6     8576.40     9692.77    677.91 o
  -4  17   6      196.65       42.47     97.61 o
  -3  17   6     2764.98     2646.81    125.21 o
  -2  17   6      744.58      859.77     79.14 o
  -1  17   6      418.60      491.38     59.58 o
   0  17   6     8156.66     7966.01    224.05 o
   1  17   6     1943.88     1987.37    115.13 o
   2  17   6     1838.71     1874.65    160.53 o
   3  17   6      627.81      774.87    198.29 o
  -7  18   6      346.39      427.70    157.54 o
  -6  18   6     2422.03     2317.28    227.23 o
  -5  18   6      275.63      356.20    139.43 o
  -4  18   6    18792.06    19829.42    856.24 o
  -3  18   6     4706.87     4795.70    197.92 o
  -2  18   6      120.53      167.49     67.93 o
  -1  18   6    12971.75    13936.00    430.41 o
   0  18   6    10046.32    10597.04    331.23 o
   1  18   6      116.95      160.02     86.12 o
   2  18   6     8292.58     8904.62    455.82 o
  -6  19   6    18236.71    19729.35   1238.03 o
  -5  19   6    17455.46    18385.79    937.39 o
  -4  19   6    22441.07    22722.52    805.39 o
  -3  19   6      193.39      -86.67    145.55 o
  -2  19   6      570.43      593.91     81.02 o
  -1  19   6    24737.06    25168.51    742.68 o
   0  19   6    13183.44    13035.06    404.31 o
   1  19   6    15523.66    15960.43    648.36 o
   2  19   6        9.82      -62.31    108.71 o
  -6  20   6     1776.07     2054.15    232.76 o
  -5  20   6      425.63      416.20    170.82 o
  -4  20   6     4623.02     4744.96    415.52 o
  -3  20   6      577.40      618.16    140.81 o
  -2  20   6    15142.60    15980.21    515.19 o
  -1  20   6     2789.38     2863.43    170.40 o
   0  20   6      938.72     1110.36    107.63 o
   1  20   6     1621.84     1980.43    152.28 o
  -5  21   6     1454.87     1204.95    212.73 o
  -4  21   6      310.70      319.26    178.66 o
  -3  21   6      394.83      368.80    160.68 o
  -2  21   6      270.37      409.25    154.41 o
  -1  21   6      218.49      175.06     81.84 o
   0  21   6     1896.67     1876.73    182.14 o
  -4  22   6     1790.03     1945.13    252.39 o
  -3  22   6    18744.11    17973.74   1055.16 o
  -2  22   6    36805.13    37532.18   1645.53 o
  -1  22   6     5529.35     5687.48    378.96 o
   0  22   6     1348.79     1338.11    136.78 o
 -10   1   7       78.86      177.96    144.11 o
  -9   1   7     7528.37     7521.88    352.10 o
  -8   1   7    25288.68    25778.77   1060.55 o
  -7   1   7     2614.22     2565.72    145.12 o
  -6   1   7     1725.21     1612.70     57.29 o
  -5   1   7     4902.91     5112.76    110.98 o
  -4   1   7    15656.99    16446.67    310.12 o
  -3   1   7   141148.33   141253.78   3063.30 o
  -2   1   7    29186.68    29647.96    595.84 o
  -1   1   7     1566.61     1598.69     65.96 o
   0   1   7    18445.93    18592.45    545.95 o
   1   1   7      338.90      527.03     39.25 o
   2   1   7    26939.43    26660.04    714.33 o
   3   1   7    16981.93    15891.90    563.10 o
   4   1   7     1341.50     1717.52    120.47 o
 -10   2   7     2693.48     2350.10    215.86 o
  -9   2   7     1418.83     1510.51    155.84 o
  -8   2   7    17336.76    18185.14    855.44 o
  -7   2   7    21667.46    21222.62    468.33 o
  -6   2   7    58617.42    57785.62   1376.42 o
  -5   2   7     9289.58     9790.15    198.43 o
  -4   2   7     5765.27     6067.90    122.38 o
  -3   2   7    15291.02    15857.02    318.95 o
  -2   2   7    16202.66    17555.54    411.57 o
  -1   2   7     9294.31    10097.51    247.81 o
   0   2   7     3376.86     3652.15    158.07 o
   1   2   7     2594.45     2314.64    113.94 o
   2   2   7     2689.57     2694.73    104.86 o
   3   2   7    22091.04    23009.62    799.15 o
   4   2   7     7011.08     6776.27    555.38 o
 -10   3   7     1130.14     1164.84    171.99 o
  -9   3   7     1620.33     1697.95    162.01 o
  -8   3   7     1018.49     1077.77    108.70 o
  -7   3   7      587.16      644.67     48.65 o
  -6   3   7     7394.64     7521.00    221.11 o
  -5   3   7    18515.63    18029.46    361.60 o
  -4   3   7    11819.20    11669.56    216.76 o
  -3   3   7    26715.60    26529.49    473.81 o
  -2   3   7     1737.47     1747.99     57.93 o
  -1   3   7    87815.52    84924.35   2110.05 o
   0   3   7      425.13      567.99     90.95 o
   1   3   7     5647.75     5579.68    201.16 o
   2   3   7     4671.98     4611.44    156.25 o
   3   3   7    10095.96    10840.97    338.83 o
   4   3   7      251.13      344.73     74.12 o
  -9   4   7     1167.32     1026.08    124.77 o
  -8   4   7     3914.09     3944.08    228.76 o
  -7   4   7     5916.86     5753.13    184.74 o
  -6   4   7     5212.28     5580.81    160.96 o
  -5   4   7    40500.19    41374.79    804.06 o
  -4   4   7      956.07     1006.42     38.94 o
  -3   4   7     1419.32     1514.09     36.98 o
  -2   4   7    37093.86    37643.71    900.81 o
  -1   4   7    61560.03    60969.47   1418.75 o
   0   4   7    34645.67    33998.62    864.18 o
   1   4   7    19609.23    19374.97    522.15 o
   2   4   7     1571.69     1495.13     78.85 o
   3   4   7     2266.06     2303.84    103.50 o
   4   4   7    16773.40    17056.88    754.47 o
  -9   5   7    29292.04    27710.47   1623.05 o
  -8   5   7    18586.06    19513.32    674.18 o
  -7   5   7    20730.62    20938.88    678.38 o
  -6   5   7     1940.99     1798.94     61.82 o
  -5   5   7    15522.04    15839.24    320.71 o
  -4   5   7    52861.50    54653.64   1075.57 o
  -3   5   7     3448.37     3143.57     88.41 o
  -2   5   7      120.30      215.57     42.56 o
  -1   5   7     1848.54     1755.98     61.98 o
   0   5   7    15749.96    15454.41    445.21 o
   1   5   7    99162.09    98894.77   2586.88 o
   2   5   7    11387.15    11270.44    344.04 o
   3   5   7      142.06      156.08     72.74 o
   4   5   7     1329.85     1533.33    106.17 o
  -9   6   7     1222.86     1074.64    141.22 o
  -8   6   7       44.43      165.94     75.01 o
  -7   6   7     2464.75     2304.17     84.42 o
  -6   6   7     2369.54     2392.38     78.07 o
  -5   6   7     3397.41     3435.39     84.87 o
  -4   6   7      206.94      254.90     30.81 o
  -3   6   7      421.68      450.48     21.78 o
  -2   6   7     4556.36     4528.51    133.37 o
  -1   6   7    15298.77    15130.54    372.68 o
   0   6   7     9570.35     9690.18    266.14 o
   1   6   7     1613.33     1605.13     71.21 o
   2   6   7      427.77      422.45     44.45 o
   3   6   7      264.52      251.06     83.45 o
   4   6   7     1329.41     1098.77     93.66 o
  -9   7   7     4608.71     4322.06    252.23 o
  -8   7   7      586.12      756.22    101.07 o
  -7   7   7     3677.37     3948.08    207.58 o
  -6   7   7        3.49      -14.67     18.86 o
  -5   7   7    22343.12    21247.87    382.90 o
  -4   7   7    42591.75    42198.14    786.45 o
  -3   7   7      418.34      525.12     26.50 o
  -2   7   7     5072.66     5143.11    118.93 o
  -1   7   7     5817.34     5660.33    152.71 o
   0   7   7      180.26      324.00     33.88 o
   1   7   7    34431.98    33354.32    890.67 o
   2   7   7      900.80      882.59     58.12 o
   3   7   7     1879.68     1887.44    181.03 o
   4   7   7       43.80      139.71     70.34 o
  -9   8   7     1156.26     1128.39    147.79 o
  -8   8   7      152.17      257.00     79.89 o
  -7   8   7    20635.92    22088.20    862.86 o
  -6   8   7    19138.85    18974.89    374.92 o
  -5   8   7    35768.03    35365.25    632.90 o
  -4   8   7     2061.95     2138.32     63.27 o
  -3   8   7       83.34      197.68     41.37 o
  -2   8   7    27707.06    28149.95    601.87 o
  -1   8   7    58846.29    59569.41   1421.18 o
   0   8   7    27807.15    28037.73    733.10 o
   1   8   7     5338.33     5430.71    168.23 o
   2   8   7     8081.28     7852.74    280.17 o
   3   8   7     8102.78     7594.63    354.59 o
   4   8   7    20648.57    19854.96    685.13 o
  -9   9   7     8655.87     7926.01    371.13 o
  -8   9   7     9818.49     9513.46    327.79 o
  -7   9   7      549.44      638.44    101.95 o
  -6   9   7    10188.29    10100.45    221.03 o
  -5   9   7      126.13      177.83     24.25 o
  -4   9   7     6918.53     6855.11    152.06 o
  -3   9   7      704.73      849.64     41.29 o
  -2   9   7     3603.81     3538.07    102.07 o
  -1   9   7    53118.11    52047.68   1243.76 o
   0   9   7      562.24      524.42     46.94 o
   1   9   7      114.23      105.18     36.83 o
   2   9   7       96.94      123.18     51.56 o
   3   9   7    13801.00    14446.34    699.83 o
   4   9   7      819.77      826.91     92.09 o
  -9  10   7      508.23      460.39    131.31 o
  -8  10   7     9858.85    10012.69    333.56 o
  -7  10   7     4540.49     4552.09    175.31 o
  -6  10   7    15792.35    15238.78    335.55 o
  -5  10   7     1515.56     1527.61     56.68 o
  -4  10   7       19.37       15.54     26.64 o
  -3  10   7     2754.54     3045.80    114.33 o
  -2  10   7     1389.35     1517.36     46.66 o
  -1  10   7      349.81      429.99     29.03 o
   0  10   7      114.19      157.31     25.79 o
   1  10   7     5486.77     5382.45    152.93 o
   2  10   7      265.40      238.68     64.60 o
   3  10   7     5365.46     5022.42    310.42 o
   4  10   7       61.74       52.69     79.47 o
  -9  11   7     4498.94     4047.39    244.68 o
  -8  11   7    15623.38    15875.80    585.03 o
  -7  11   7     3041.30     2973.46    117.95 o
  -6  11   7      915.86      986.66     58.62 o
  -5  11   7    11169.46    11088.80    256.43 o
  -4  11   7    20313.50    19707.05    408.27 o
  -3  11   7   142822.72   140184.55   2865.89 o
  -2  11   7    32735.01    32361.88    695.18 o
  -1  11   7       71.54      137.07     30.47 o
   0  11   7    10365.16    10590.71    260.32 o
   1  11   7      364.19      447.97     58.05 o
   2  11   7    24479.85    24543.88    819.37 o
   3  11   7    13682.32    13186.54    663.85 o
  -8  12   7     3962.78     3940.50    181.02 o
  -7  12   7     5912.78     6399.63    320.65 o
  -6  12   7    13774.43    14494.56    393.55 o
  -5  12   7     4541.44     4486.68    141.69 o
  -4  12   7      749.99      755.88     44.68 o
  -3  12   7     2513.03     2555.00     82.89 o
  -2  12   7     5777.77     5969.59    141.16 o
  -1  12   7      806.59      936.11     50.25 o
   0  12   7       62.04      100.84     37.67 o
   1  12   7      496.02      502.35     46.45 o
   2  12   7     1006.34      962.10    125.48 o
   3  12   7     7898.57     7682.84    297.72 o
  -8  13   7     8349.57     9076.94    372.79 o
  -7  13   7      775.68      789.37     92.83 o
  -6  13   7      206.19      261.01    105.77 o
  -5  13   7     2518.90     2549.30    129.55 o
  -4  13   7     2177.48     2213.74     75.81 o
  -3  13   7     6010.42     6140.79    154.61 o
  -2  13   7      346.97      395.93     39.44 o
  -1  13   7    11510.15    11399.76    324.14 o
   0  13   7     8304.75     8493.46    257.83 o
   1  13   7      290.20      259.75     45.90 o
   2  13   7     7053.42     7004.96    258.14 o
   3  13   7     9326.83     9680.92    514.14 o
  -8  14   7     4332.71     4289.19    280.52 o
  -7  14   7     4902.16     5170.64    327.94 o
  -6  14   7    21175.68    22434.28    707.91 o
  -5  14   7     5292.20     5112.22    295.19 o
  -4  14   7      924.16      935.86     54.36 o
  -3  14   7    13775.65    13774.47    343.20 o
  -2  14   7    24349.58    24703.28    584.40 o
  -1  14   7    18594.13    17990.61    466.66 o
   0  14   7    12369.76    12545.82    369.03 o
   1  14   7     1119.17     1023.46     69.35 o
   2  14   7       26.52       -4.21     67.24 o
   3  14   7     9164.55     8612.59    343.69 o
  -8  15   7     5979.60     6218.80    355.37 o
  -7  15   7     7247.41     8037.98    625.62 o
  -6  15   7     8427.47     9163.45    372.60 o
  -5  15   7     9070.33     9513.41    512.44 o
  -4  15   7     4735.53     4655.00    230.73 o
  -3  15   7    10845.36    11078.22    306.01 o
  -2  15   7       48.38       11.17     40.87 o
  -1  15   7    13125.05    13236.51    340.11 o
   0  15   7    14109.87    14214.85    415.75 o
   1  15   7    25085.88    26308.33   1207.44 o
   2  15   7    17877.17    17042.40    578.50 o
   3  15   7      289.63      240.88    142.16 o
  -7  16   7      204.33      252.65    175.35 o
  -6  16   7      361.98      576.10    190.69 o
  -5  16   7    10682.97    11332.18    934.93 o
  -4  16   7     1665.26     1691.47    118.87 o
  -3  16   7      757.06      766.32     77.25 o
  -2  16   7      501.77      554.18     60.09 o
  -1  16   7     3148.40     3242.47    120.84 o
   0  16   7     1756.89     1521.94     93.34 o
   1  16   7     3876.28     3889.36    171.20 o
   2  16   7     1074.91     1152.60    142.61 o
  -7  17   7     3354.63     3576.63    270.38 o
  -6  17   7       92.88      182.24    227.33 o
  -5  17   7     8550.30     8984.17    766.46 o
  -4  17   7    26911.79    26705.14   1058.27 o
  -3  17   7      433.78      470.33     73.35 o
  -2  17   7      795.90      667.89     75.76 o
  -1  17   7       18.37      112.40     52.00 o
   0  17   7     2839.12     2952.90    148.59 o
   1  17   7    33888.05    34158.97   1142.17 o
   2  17   7     2539.61     2269.61    142.61 o
  -7  18   7     5053.78     4722.23    322.76 o
  -6  18   7     7909.06     7878.69    432.90 o
  -5  18   7    10334.78    10798.30    965.04 o
  -4  18   7      845.41      735.63    144.34 o
  -3  18   7      901.57      882.70     88.22 o
  -2  18   7    10460.42    10449.54    344.14 o
  -1  18   7    25742.34    26077.64    759.79 o
   0  18   7    16050.73    16804.04    905.91 o
   1  18   7     2748.36     3279.64    314.12 o
  -6  19   7       11.18       97.00    155.68 o
  -5  19   7     1277.66     1901.67    222.35 o
  -4  19   7     4179.58     4171.17    381.08 o
  -3  19   7       25.34      -66.88     66.88 o
  -2  19   7     2040.47     2314.23    156.98 o
  -1  19   7     7340.79     7368.53    257.20 o
   0  19   7     1681.31     2062.81    178.32 o
   1  19   7     2801.22     2484.28    193.79 o
  -5  20   7    10568.92    10915.95    569.03 o
  -4  20   7     1398.06     1667.50    342.06 o
  -3  20   7       43.32       85.53    139.67 o
  -2  20   7     3012.05     2867.19    151.09 o
  -1  20   7     8627.77     9131.33    309.75 o
   0  20   7     3292.44     3256.75    200.47 o
  -5  21   7     2793.22     2993.64    278.07 o
  -4  21   7    20880.44    22480.69   1228.74 o
  -3  21   7    14128.74    14532.49   1031.45 o
  -2  21   7    13580.78    14991.93    517.80 o
  -1  21   7     4652.92     5129.27    264.85 o
   0  21   7      345.30      328.88    231.98 o
  -3  22   7      273.17      266.96    168.50 o
  -2  22   7       96.32      268.56    154.76 o
 -10   0   8      892.82      822.68    227.49 o
  -9   0   8     1735.32     1658.51    250.91 o
  -8   0   8      718.99      716.09     88.03 o
  -7   0   8     2164.44     2108.83    102.21 o
  -6   0   8    45447.73    42673.78   1130.01 o
  -5   0   8    25689.25    27082.58   1109.16 o
  -4   0   8    27540.49    28439.73    782.76 o
  -3   0   8      952.60      906.60     55.57 o
  -2   0   8     4526.48     4203.88    165.01 o
  -1   0   8     1237.08     1456.12    113.42 o
   0   0   8    14457.05    14242.63    606.04 o
   1   0   8     7874.24     7713.11    296.35 o
   2   0   8     9614.12     9383.25    482.46 o
   3   0   8     2032.65     1979.64    346.37 o
   4   0   8     2815.59     2644.19    304.81 o
 -10   1   8      485.33      620.76    340.91 o
  -9   1   8     3361.61     3896.45    617.81 o
  -8   1   8    16986.20    16589.84    726.29 o
  -7   1   8    26277.55    26128.67    596.09 o
  -6   1   8    37769.50    37233.82    698.21 o
  -5   1   8     2226.00     2204.23     69.33 o
  -4   1   8      178.90      147.05     23.94 o
  -3   1   8    29797.06    30746.32    678.53 o
  -2   1   8     2141.93     2508.27     74.61 o
  -1   1   8    10227.68    10729.88    329.25 o
   0   1   8    14673.00    13867.92    415.97 o
   1   1   8     8947.77     8490.95    259.41 o
   2   1   8    36246.47    35712.03   1099.62 o
   3   1   8     6340.43     5974.45    241.57 o
   4   1   8     4761.59     4109.81    279.71 o
 -10   2   8     5516.70     5702.44    499.58 o
  -9   2   8      258.24      324.25    126.87 o
  -8   2   8    15910.05    15933.35    771.84 o
  -7   2   8     2817.69     2876.97     96.42 o
  -6   2   8     2978.25     3180.42     96.04 o
  -5   2   8    27528.91    28232.41    534.10 o
  -4   2   8      804.65     1080.14     56.09 o
  -3   2   8      107.11      179.29     19.94 o
  -2   2   8     3160.09     3127.08     89.13 o
  -1   2   8    10686.35    10798.17    265.46 o
   0   2   8    14303.94    14201.44    422.20 o
   1   2   8     8887.02     8501.49    259.29 o
   2   2   8      609.70      589.91     64.28 o
   3   2   8        1.78       42.25     64.23 o
   4   2   8     6429.93     6480.41    422.44 o
 -10   3   8      677.84      798.52    159.16 o
  -9   3   8     1744.04     1560.19    185.32 o
  -8   3   8    10707.26    10359.78    464.22 o
  -7   3   8    17440.96    16843.13    377.15 o
  -6   3   8     9719.93    10111.54    233.55 o
  -5   3   8        7.29       91.29     32.73 o
  -4   3   8    11011.95    11152.43    294.46 o
  -3   3   8    40960.14    41711.32    898.52 o
  -2   3   8    48747.13    50181.04   1278.95 o
  -1   3   8    24899.15    24412.92    587.58 o
   0   3   8     2518.63     2456.14     78.48 o
   1   3   8     3588.42     3450.30    120.81 o
   2   3   8    13146.11    12218.22    407.11 o
   3   3   8    11270.15    11206.03    505.96 o
   4   3   8     2761.65     3019.91    244.73 o
 -10   4   8     4949.12     4915.42    312.13 o
  -9   4   8    18989.72    18527.95   1140.83 o
  -8   4   8      225.16      366.75     78.32 o
  -7   4   8     2092.32     2063.08     78.40 o
  -6   4   8     4255.87     4460.21    158.24 o
  -5   4   8      699.66      911.71     38.64 o
  -4   4   8    20896.97    21431.36    471.07 o
  -3   4   8     4716.20     4903.22    126.53 o
  -2   4   8     1430.26     1754.34     80.81 o
  -1   4   8     8911.40     9092.30    225.22 o
   0   4   8    12419.27    12757.13    333.46 o
   1   4   8     6897.15     6860.70    212.75 o
   2   4   8     2415.21     2387.53    126.73 o
   3   4   8     1148.83     1232.46    119.16 o
   4   4   8      248.97      424.88     83.33 o
 -10   5   8      221.49      373.15    145.87 o
  -9   5   8       64.33      126.26    117.78 o
  -8   5   8        3.29       97.27     73.78 o
  -7   5   8        8.73       47.05     40.87 o
  -6   5   8     2256.90     2201.76     94.78 o
  -5   5   8      196.89      237.20     20.07 o
  -4   5   8     3925.67     3959.63    103.21 o
  -3   5   8     2791.81     2810.85     70.92 o
  -2   5   8     6691.54     6719.78    188.25 o
  -1   5   8      103.98      140.59     26.24 o
   0   5   8     9918.51     9406.35    283.19 o
   1   5   8      293.02      343.63     47.13 o
   2   5   8     1570.95     1561.33    112.79 o
   3   5   8     1394.93     1497.88     91.14 o
   4   5   8        3.59      115.03     77.01 o
  -9   6   8    28725.67    29180.00   1783.87 o
  -8   6   8    21344.98    22404.89   1269.59 o
  -7   6   8     7401.10     7546.90    186.68 o
  -6   6   8     1679.05     1744.39     61.95 o
  -5   6   8    45130.68    45487.47    907.23 o
  -4   6   8    36226.16    37516.84    775.93 o
  -3   6   8    21942.81    22327.65    450.76 o
  -2   6   8    15176.72    15126.07    401.09 o
  -1   6   8    47349.93    48055.66   1142.74 o
   0   6   8    46079.74    44256.07   1243.28 o
   1   6   8    31411.18    30674.40    869.58 o
   2   6   8      214.87      160.50     64.12 o
   3   6   8      484.43      361.15    121.24 o
   4   6   8    13615.22    13049.83    864.46 o
  -9   7   8      120.42      207.31    121.18 o
  -8   7   8     1335.42     1380.42    106.09 o
  -7   7   8     2335.98     2290.62     85.24 o
  -6   7   8      740.39      743.16     42.01 o
  -5   7   8      115.03      137.30     37.28 o
  -4   7   8    13651.08    13392.33    261.91 o
  -3   7   8     7567.27     7888.75    175.60 o
  -2   7   8    46502.73    47764.64   1216.11 o
  -1   7   8     4817.51     4843.28    135.39 o
   0   7   8    18024.95    17222.13    448.40 o
   1   7   8      116.80      177.23     46.74 o
   2   7   8      218.13      237.84     77.69 o
   3   7   8     7611.69     6532.50    367.49 o
  -9   8   8      479.77      312.41    123.32 o
  -8   8   8     9464.32     9899.13    328.81 o
  -7   8   8     4216.36     4117.74    127.00 o
  -6   8   8       27.86      115.88     30.97 o
  -5   8   8     2644.05     2758.19     77.63 o
  -4   8   8     3777.12     3735.07     97.83 o
  -3   8   8      768.59      749.17     39.29 o
  -2   8   8     3427.05     3365.22    108.89 o
  -1   8   8     3297.39     3282.70    101.46 o
   0   8   8     2709.75     2492.42    103.95 o
   1   8   8      871.76      883.82     60.57 o
   2   8   8       26.70      -77.07     77.07 o
   3   8   8       36.74       62.61    212.09 o
  -9   9   8     5148.42     5045.87    252.26 o
  -8   9   8    24448.13    25501.67   1268.59 o
  -7   9   8    35517.08    34986.69    939.25 o
  -6   9   8    26570.84    26408.72    561.39 o
  -5   9   8     8742.50     8758.34    184.36 o
  -4   9   8     1548.83     1790.86     60.41 o
  -3   9   8    13927.52    14225.55    325.36 o
  -2   9   8    16222.00    16685.40    418.45 o
  -1   9   8     3927.83     4087.57    130.66 o
   0   9   8     2823.87     2689.89    109.66 o
   1   9   8    14014.94    14278.67    386.59 o
   2   9   8    24022.60    22835.80   1163.00 o
   3   9   8    20248.04    19293.21    917.23 o
  -9  10   8      554.89      308.53    156.63 o
  -8  10   8     6227.48     6498.62    262.49 o
  -7  10   8      160.87      243.64     51.58 o
  -6  10   8    13569.04    13697.69    456.76 o
  -5  10   8    51802.33    51264.28    993.72 o
  -4  10   8    16644.52    16422.12    343.09 o
  -3  10   8     8097.41     8370.72    212.08 o
  -2  10   8      621.77      673.64     65.38 o
  -1  10   8     7164.67     7440.19    212.14 o
   0  10   8    16911.79    17147.36    455.89 o
   1  10   8    10920.60    10753.27    397.40 o
   2  10   8      707.45      644.42    119.10 o
   3  10   8      266.54      364.99    137.50 o
  -9  11   8      256.57      248.57    104.49 o
  -8  11   8        4.84       71.73     69.06 o
  -7  11   8      211.23      126.69     64.60 o
  -6  11   8      126.72      209.89     54.44 o
  -5  11   8     1637.04     1620.19     70.96 o
  -4  11   8      392.29      413.11     55.02 o
  -3  11   8     6528.51     6522.34    167.77 o
  -2  11   8      126.05      122.66     35.15 o
  -1  11   8     2425.77     2499.24     96.47 o
   0  11   8     2132.13     2220.58     90.63 o
   1  11   8     1940.09     1863.12    114.72 o
   2  11   8       68.59      144.98    111.16 o
   3  11   8     1309.13     1480.92    180.19 o
  -8  12   8       22.73      132.31    139.63 o
  -7  12   8     2235.66     2361.20    182.81 o
  -6  12   8    14924.90    15059.93    448.15 o
  -5  12   8     5542.95     5426.02    162.81 o
  -4  12   8     5883.82     5811.50    158.99 o
  -3  12   8       18.36       59.13     40.45 o
  -2  12   8     1557.59     1592.57     61.55 o
  -1  12   8     2264.49     2480.94    102.45 o
   0  12   8     9995.62     9440.31    282.46 o
   1  12   8     4507.25     4702.87    186.49 o
   2  12   8     5484.61     5453.81    319.48 o
   3  12   8      243.95      148.54    112.03 o
  -8  13   8    16395.85    15858.86    731.97 o
  -7  13   8    27787.01    30391.37   1805.83 o
  -6  13   8    35792.37    37539.66   1131.45 o
  -5  13   8     1795.14     1800.53     91.21 o
  -4  13   8     3590.88     3643.58    138.17 o
  -3  13   8    38413.98    38366.04    890.66 o
  -2  13   8    13447.27    13805.09    335.12 o
  -1  13   8    23616.23    22984.10    703.57 o
   0  13   8     2579.04     2608.72    107.37 o
   1  13   8     7625.79     7632.83    435.24 o
   2  13   8    34829.52    35788.44   1355.16 o
  -8  14   8     3586.47     4042.24    276.65 o
  -7  14   8     1135.16     1346.93    170.55 o
  -6  14   8       21.85      -95.89     95.89 o
  -5  14   8      512.57      599.17     76.92 o
  -4  14   8     4114.74     4254.49    157.23 o
  -3  14   8      300.93      407.14     48.28 o
  -2  14   8     1487.19     1613.59     70.97 o
  -1  14   8      561.20      614.08     64.01 o
   0  14   8      131.08      166.84     49.80 o
   1  14   8       73.93      101.02     54.77 o
   2  14   8      562.37      626.76     70.41 o
  -8  15   8      443.72      289.56    149.47 o
  -7  15   8     1131.52      938.34    165.13 o
  -6  15   8      388.96      288.82    114.84 o
  -5  15   8     1399.29     1401.82     98.12 o
  -4  15   8     4750.04     4979.62    237.67 o
  -3  15   8     8623.74     8882.79    266.88 o
  -2  15   8     9465.50     9352.28    252.79 o
  -1  15   8     6599.92     6783.05    237.98 o
   0  15   8     5365.29     5841.93    209.39 o
   1  15   8       60.00      144.53     60.87 o
   2  15   8      887.29      820.27     86.23 o
  -7  16   8      118.77      147.89    140.41 o
  -6  16   8     5261.75     5573.63    499.75 o
  -5  16   8     7987.72     8121.15    814.14 o
  -4  16   8    19597.11    19775.41    772.17 o
  -3  16   8     2477.57     2549.02    128.85 o
  -2  16   8     4900.61     4841.83    164.48 o
  -1  16   8    15159.62    15602.36    617.98 o
   0  16   8    20031.74    20381.64    749.56 o
   1  16   8    13704.47    13256.82    586.40 o
  -7  17   8      535.84       72.52    150.09 o
  -6  17   8      783.63      669.58    159.78 o
  -5  17   8      434.59      385.53    122.28 o
  -4  17   8      131.34      210.32     70.63 o
  -3  17   8    13580.74    13894.60    436.96 o
  -2  17   8     6823.93     7092.71    244.87 o
  -1  17   8    10987.09    11425.97    401.69 o
   0  17   8       27.44       71.61     66.58 o
   1  17   8      406.03      482.61     95.00 o
  -6  18   8      890.86      927.98    175.81 o
  -5  18   8    11501.67    13039.01    912.21 o
  -4  18   8     8027.43     8227.22    296.22 o
  -3  18   8     5578.73     5845.06    226.53 o
  -2  18   8     2299.01     2275.34    167.02 o
  -1  18   8     3016.81     2972.91    156.82 o
   0  18   8     2694.31     2691.69    177.59 o
   1  18   8     3086.95     2690.71    265.99 o
  -6  19   8     1046.32      896.83    224.92 o
  -5  19   8      715.68      965.63    169.00 o
  -4  19   8      837.32      759.80    391.14 o
  -3  19   8     2040.57     1780.46    169.96 o
  -2  19   8    15656.55    16284.98    499.88 o
  -1  19   8      456.69      402.71    153.01 o
   0  19   8     1037.75     1037.79    124.46 o
  -5  20   8    13932.89    14383.84   1290.49 o
  -4  20   8     3635.47     3431.75    252.77 o
  -3  20   8     3470.30     3438.63    181.29 o
  -2  20   8      528.31      536.53     92.65 o
  -1  20   8     4974.56     5090.36    233.59 o
  -4  21   8      490.63      483.52    168.13 o
  -3  21   8     3423.73     3347.56    249.79 o
  -2  21   8     3298.78     3288.36    208.81 o
 -10   1   9     1649.70     1509.97    164.00 o
  -9   1   9       98.59      270.06    126.81 o
  -8   1   9      651.55      832.98    133.70 o
  -7   1   9    15154.24    14937.83    337.86 o
  -6   1   9    83567.51    82620.85   1736.52 o
  -5   1   9     8045.65     8187.00    165.40 o
  -4   1   9     6984.97     6562.72    163.18 o
  -3   1   9     2123.54     2249.39     74.71 o
  -2   1   9       96.33      235.48     32.23 o
  -1   1   9    50885.68    50814.32   1480.33 o
   0   1   9    21048.21    19947.74    591.90 o
   1   1   9      364.37      482.15     44.85 o
   2   1   9    12798.55    12746.45    454.18 o
   3   1   9      317.80      199.85     85.38 o
 -10   2   9     1491.08     1509.96    167.49 o
  -9   2   9    19675.80    18535.80    957.77 o
  -8   2   9    10766.72     9921.99    326.90 o
  -7   2   9    34938.74    34726.51    840.58 o
  -6   2   9     1831.02     1804.65     67.01 o
  -5   2   9     1623.08     1519.68     61.45 o
  -4   2   9    10920.03    11259.60    279.45 o
  -3   2   9     7514.52     8423.64    295.07 o
  -2   2   9    14943.74    15570.31    445.13 o
  -1   2   9      123.25      162.52     25.36 o
   0   2   9     8430.07     8413.06    262.76 o
   1   2   9    24882.57    24743.39    666.52 o
   2   2   9    33243.79    32339.41   1107.61 o
   3   2   9    10201.13     9765.31    813.29 o
 -10   3   9     8314.88     8296.21    388.53 o
  -9   3   9       15.78      -45.22     82.26 o
  -8   3   9    17819.12    16665.34    519.38 o
  -7   3   9     8177.11     8085.27    229.78 o
  -6   3   9      322.35      366.43     36.47 o
  -5   3   9       25.70       43.74     30.04 o
  -4   3   9    14664.12    14293.24    348.80 o
  -3   3   9    21326.97    21260.90    491.55 o
  -2   3   9    15812.83    15701.33    448.17 o
  -1   3   9      151.59      201.08     28.23 o
   0   3   9    25775.78    26121.63    617.65 o
   1   3   9     6096.32     5857.11    160.22 o
   2   3   9       10.59      108.47     69.78 o
   3   3   9      889.16      957.15    126.67 o
 -10   4   9     4717.67     4086.54    252.78 o
  -9   4   9     2784.19     2638.09    153.68 o
  -8   4   9    13950.03    13703.99    472.77 o
  -7   4   9     1761.75     1738.13     72.03 o
  -6   4   9     4177.27     4151.95    105.88 o
  -5   4   9    66708.77    65961.95   1495.69 o
  -4   4   9    43009.42    43003.59    870.41 o
  -3   4   9    38245.68    38754.33    883.36 o
  -2   4   9     3755.24     3682.82    104.91 o
  -1   4   9      720.96      652.08     36.89 o
   0   4   9     2154.14     2252.79     82.54 o
   1   4   9     3792.03     3725.13    134.50 o
   2   4   9       94.56      104.66     48.98 o
   3   4   9       24.54       69.20     66.57 o
 -10   5   9    17564.33    16780.24   1790.84 o
  -9   5   9     7654.92     7857.73    416.44 o
  -8   5   9     9064.90     9215.59    289.40 o
  -7   5   9     9277.53     9097.41    230.64 o
  -6   5   9      424.38      600.78     38.98 o
  -5   5   9    33354.32    33634.59    774.27 o
  -4   5   9    33821.39    33896.77    736.32 o
  -3   5   9      408.90      457.90     26.95 o
  -2   5   9    56617.08    57412.56   1362.69 o
  -1   5   9     6225.95     6209.60    169.15 o
   0   5   9     8554.52     8738.62    267.72 o
   1   5   9     9162.49     9112.98    279.12 o
   2   5   9     1530.21     1698.72    135.11 o
   3   5   9    24471.74    24031.68   1071.15 o
  -9   6   9      769.22      699.60    101.07 o
  -8   6   9      311.86      247.33     61.94 o
  -7   6   9      994.78      948.90     56.16 o
  -6   6   9     1994.35     1987.86     64.42 o
  -5   6   9     7486.45     7666.94    188.10 o
  -4   6   9    10434.35    10291.72    237.98 o
  -3   6   9     9639.19     9965.80    229.54 o
  -2   6   9     5091.21     5055.29    152.84 o
  -1   6   9      361.84      366.51     34.92 o
   0   6   9       28.25      103.56     42.89 o
   1   6   9       39.96       60.18     47.08 o
   2   6   9       20.86      -75.62     82.90 o
   3   6   9        6.54      128.02     63.52 o
  -9   7   9     2810.69     3051.53    167.59 o
  -8   7   9    10654.93    11585.38    543.89 o
  -7   7   9     7351.30     7544.70    297.38 o
  -6   7   9      583.90      760.25     56.37 o
  -5   7   9     9523.32     9313.01    208.60 o
  -4   7   9    19789.49    19950.47    416.51 o
  -3   7   9     3252.60     3222.37     91.49 o
  -2   7   9    42815.68    42579.47   1024.69 o
  -1   7   9      923.83     1008.19     49.51 o
   0   7   9      781.13      835.89     54.34 o
   1   7   9     4022.95     4232.92    167.69 o
   2   7   9     1425.39     1674.33    158.90 o
   3   7   9    11820.49    10770.22    689.04 o
  -9   8   9    15104.23    14788.92    649.80 o
  -8   8   9    31273.70    31533.70   1147.47 o
  -7   8   9      914.14      961.82     53.30 o
  -6   8   9       33.79       -4.20     38.78 o
  -5   8   9    23878.97    24278.99    504.82 o
  -4   8   9    24716.59    23886.41    509.82 o
  -3   8   9    36716.04    37372.89    816.50 o
  -2   8   9     1491.41     1538.14     72.47 o
  -1   8   9     1006.64     1110.48     55.90 o
   0   8   9    12074.41    11812.65    355.91 o
   1   8   9    15835.46    15820.12    565.90 o
   2   8   9     7532.04     7631.36    543.69 o
   3   8   9     3211.59     2698.50    292.94 o
  -9   9   9       93.99      191.22     94.41 o
  -8   9   9     6494.29     6642.64    272.17 o
  -7   9   9       41.87       77.63     61.27 o
  -6   9   9    15301.39    15315.13    474.53 o
  -5   9   9     9166.36     9221.35    201.33 o
  -4   9   9     5566.74     5690.55    157.33 o
  -3   9   9    10076.00    10277.35    225.88 o
  -2   9   9     1202.19     1370.57     70.10 o
  -1   9   9     5083.10     4989.85    144.01 o
   0   9   9    41846.12    40981.30   1409.57 o
   1   9   9     1384.28     1383.06     97.24 o
   2   9   9      234.09      191.43    113.44 o
  -9  10   9     6445.96     6367.12    280.13 o
  -8  10   9      832.35     1134.86    142.41 o
  -7  10   9    13102.65    13846.57    629.09 o
  -6  10   9      885.12      906.62     74.95 o
  -5  10   9    10277.93    10043.77    224.89 o
  -4  10   9     1155.71     1346.00     78.31 o
  -3  10   9     1826.71     1933.26     68.85 o
  -2  10   9     4115.85     4291.83    142.61 o
  -1  10   9      262.79      322.01     43.61 o
   0  10   9     2320.68     2362.27    128.12 o
   1  10   9     5799.70     5558.98    269.01 o
   2  10   9    13021.98    13322.60    518.95 o
  -9  11   9       32.37       79.12    156.74 o
  -8  11   9       26.74      144.71    117.81 o
  -7  11   9    19727.16    19941.82   1481.88 o
  -6  11   9    73465.13    73386.56   2930.23 o
  -5  11   9     5390.18     5609.79    149.18 o
  -4  11   9     5529.30     5692.99    160.79 o
  -3  11   9    11945.87    12293.23    301.20 o
  -2  11   9     2255.40     2462.12    106.30 o
  -1  11   9    42591.80    42544.77   1191.00 o
   0  11   9    15228.27    14926.13    429.34 o
   1  11   9       89.12       76.62     95.81 o
   2  11   9    11255.78    11943.71    471.37 o
  -8  12   9     9533.88     9685.72    481.21 o
  -7  12   9    14129.69    16099.94   1205.25 o
  -6  12   9     2271.88     2369.60    124.27 o
  -5  12   9      255.83      332.36     62.41 o
  -4  12   9      569.71      631.98     69.29 o
  -3  12   9      995.63     1127.41     57.64 o
  -2  12   9      395.63      394.55     55.93 o
  -1  12   9       96.83      119.33     47.02 o
   0  12   9     6506.06     6529.33    208.41 o
   1  12   9    13075.40    13660.84    652.02 o
   2  12   9    11648.97    11812.25    589.57 o
  -8  13   9     4677.21     4840.70    304.12 o
  -7  13   9       71.93      171.22    117.21 o
  -6  13   9    17860.66    18371.97    555.87 o
  -5  13   9     1291.36     1400.80     94.36 o
  -4  13   9     4496.74     4566.42    161.06 o
  -3  13   9        2.51       64.24     41.40 o
  -2  13   9     3183.37     3374.98    120.35 o
  -1  13   9     9624.59     9427.03    289.83 o
   0  13   9     5931.15     5674.54    200.78 o
   1  13   9      213.85      325.29     56.78 o
   2  13   9     3746.73     3933.32    276.75 o
  -8  14   9     2556.09     2537.71    220.93 o
  -7  14   9     6667.54     6519.71    363.71 o
  -6  14   9     2930.36     2949.35    175.29 o
  -5  14   9     7137.84     7395.84    334.90 o
  -4  14   9    29719.71    29429.63    854.98 o
  -3  14   9    16683.02    16923.61    433.97 o
  -2  14   9    19319.55    20385.73    563.25 o
  -1  14   9     1749.44     1899.64     95.82 o
   0  14   9     1847.58     1861.51    114.77 o
   1  14   9     7956.15     7695.88    499.19 o
  -8  15   9     9302.50     9751.41    546.90 o
  -7  15   9    11065.73    11285.49    553.59 o
  -6  15   9     1970.45     1832.61    229.42 o
  -5  15   9     1688.93     1594.68    106.38 o
  -4  15   9    11271.19    11791.60    376.89 o
  -3  15   9    15869.14    16276.18    490.63 o
  -2  15   9    21261.22    21069.61    635.01 o
  -1  15   9     9734.90     9934.12    363.35 o
   0  15   9     1492.07     1796.38    110.25 o
   1  15   9     4380.64     4227.32    204.59 o
  -7  16   9      237.29       42.09    143.93 o
  -6  16   9      180.91      116.05    125.04 o
  -5  16   9     9131.39     9293.84    318.99 o
  -4  16   9      293.80      385.72    120.37 o
  -3  16   9      221.00      164.50     63.38 o
  -2  16   9      405.54      419.97    109.47 o
  -1  16   9      271.93      311.43     73.99 o
   0  16   9     1555.17     1562.37    146.14 o
   1  16   9     1143.51     1277.03    106.70 o
  -7  17   9     3588.91     3311.47    278.18 o
  -6  17   9      368.33      365.64    148.83 o
  -5  17   9    16409.15    16622.61    585.09 o
  -4  17   9    14051.10    14805.46    465.88 o
  -3  17   9      182.95      202.62     71.43 o
  -2  17   9    22394.89    22813.56    766.45 o
  -1  17   9     4691.23     4568.24    245.19 o
   0  17   9     5712.40     5676.30    498.77 o
  -6  18   9     1099.17     1212.44    201.18 o
  -5  18   9    11946.23    12027.98    690.25 o
  -4  18   9    19376.00    20230.18    669.58 o
  -3  18   9    14473.82    14803.78    572.05 o
  -2  18   9     2626.29     2673.38    155.01 o
  -1  18   9      287.32      203.05    101.75 o
   0  18   9     1592.49     1433.59    196.69 o
  -6  19   9     2939.52     3315.11    273.72 o
  -5  19   9        8.19      113.70    205.20 o
  -4  19   9     2669.12     2828.73    163.11 o
  -3  19   9      169.72      260.10    111.89 o
  -2  19   9     5135.03     5297.78    241.61 o
  -1  19   9     1079.47     1203.31    236.51 o
  -5  20   9     1103.32      895.22    176.19 o
  -4  20   9     2596.38     2481.77    219.78 o
  -3  20   9     7247.10     7445.03    350.50 o
  -2  20   9      105.27      -24.69     98.65 o
 -10   0  10     5814.98     5643.56    477.76 o
  -9   0  10      854.61      867.12    138.13 o
  -8   0  10      667.57      541.65    131.23 o
  -7   0  10    71661.65    71335.39   2529.99 o
  -6   0  10    21376.29    22115.71    654.17 o
  -5   0  10     1861.30     2038.95    261.24 o
  -4   0  10    50003.97    50424.64   1871.85 o
  -3   0  10    12125.90    12579.12    521.55 o
  -2   0  10    74069.97    76176.36   2207.34 o
  -1   0  10    78876.66    76498.71   3143.45 o
   0   0  10     2444.38     2544.42    150.60 o
   1   0  10    20932.57    20981.10   1027.92 o
   2   0  10    11176.28    10519.02    631.77 o
 -10   1  10    14557.43    13419.65   1035.09 o
  -9   1  10     4399.70     4147.61    172.89 o
  -8   1  10     2461.39     2343.51    176.91 o
  -7   1  10       78.49      100.44     43.13 o
  -6   1  10      477.07      613.06     37.66 o
  -5   1  10       90.69      132.83     34.90 o
  -4   1  10      376.40      587.25     38.24 o
  -3   1  10    12681.43    12621.26    353.85 o
  -2   1  10      634.31      704.34     29.01 o
  -1   1  10    17257.77    16961.59    455.48 o
   0   1  10     2319.23     2215.70     97.65 o
   1   1  10    10096.42     9680.47    358.51 o
   2   1  10       96.57       89.67     66.86 o
 -10   2  10     3287.24     3033.90    272.44 o
  -9   2  10      142.68      217.65     72.36 o
  -8   2  10     2137.65     2209.71    113.28 o
  -7   2  10     5908.22     6119.98    252.98 o
  -6   2  10    11557.42    11578.26    263.51 o
  -5   2  10    11056.05    11489.31    276.11 o
  -4   2  10      250.27      293.87     37.60 o
  -3   2  10     2615.21     2585.14     93.00 o
  -2   2  10      307.08      346.29     35.98 o
  -1   2  10     9008.80     9024.38    253.33 o
   0   2  10      745.64      851.70     49.40 o
   1   2  10    12359.37    11621.91    384.37 o
   2   2  10      255.49      192.51     73.73 o
 -10   3  10    10640.06    10200.01    869.39 o
  -9   3  10    13909.56    12454.60    470.39 o
  -8   3  10     3782.86     3616.44    152.48 o
  -7   3  10     1222.54     1251.67     64.56 o
  -6   3  10    19078.56    19578.96    465.18 o
  -5   3  10    38608.36    37995.03    829.33 o
  -4   3  10    38112.88    38986.77    971.68 o
  -3   3  10    12217.55    12449.68    287.13 o
  -2   3  10      223.13      287.50     41.36 o
  -1   3  10    12649.73    12851.98    348.49 o
   0   3  10    20415.76    19959.69    524.40 o
   1   3  10     9877.02     9415.28    278.03 o
   2   3  10     1152.43     1177.20     99.14 o
 -10   4  10     5773.95     5567.74    336.26 o
  -9   4  10     3065.28     3082.82    169.51 o
  -8   4  10    10352.48    10065.96    328.41 o
  -7   4  10     9284.89     9400.30    247.47 o
  -6   4  10      828.18      902.68     52.87 o
  -5   4  10    18124.27    17989.94    405.31 o
  -4   4  10     3308.74     3503.28    115.17 o
  -3   4  10    42953.93    44602.87    972.35 o
  -2   4  10    25764.63    25793.30    789.93 o
  -1   4  10       27.84      109.02     30.34 o
   0   4  10      377.41      466.47     40.94 o
   1   4  10      597.25      613.49     54.17 o
   2   4  10    11617.68    11124.66    494.25 o
 -10   5  10       88.09      265.13    142.44 o
  -9   5  10     2001.54     1880.17    131.42 o
  -8   5  10      488.74      488.03     67.73 o
  -7   5  10       85.21      124.57     43.50 o
  -6   5  10     1276.59     1310.07     67.40 o
  -5   5  10     8462.07     8445.07    204.74 o
  -4   5  10     4125.98     4387.22    137.69 o
  -3   5  10    20020.59    20525.45    457.99 o
  -2   5  10      436.32      467.90     53.96 o
  -1   5  10       20.37       46.41     32.07 o
   0   5  10     6990.91     7152.40    192.37 o
   1   5  10       10.93      -70.99     70.99 o
   2   5  10     1263.92     1233.82    109.93 o
  -9   6  10     3934.10     4135.41    199.46 o
  -8   6  10    43595.77    43360.00   1414.58 o
  -7   6  10     2150.57     2048.26    108.35 o
  -6   6  10     8559.97     8701.26    297.23 o
  -5   6  10       62.60      160.17     65.06 o
  -4   6  10     1314.86     1344.96     69.73 o
  -3   6  10    45832.38    47340.38   1074.50 o
  -2   6  10     5142.02     5226.18    159.95 o
  -1   6  10     2046.69     2090.35     82.54 o
   0   6  10      100.03      100.86     43.43 o
   1   6  10      295.08      275.46     85.33 o
   2   6  10     9862.62     9758.25    496.76 o
  -9   7  10    10044.67    10009.81    525.91 o
  -8   7  10     3192.56     3059.89    135.99 o
  -7   7  10        8.19       64.65     58.56 o
  -6   7  10    17489.89    17210.16    405.07 o
  -5   7  10    57252.63    56259.73   1123.94 o
  -4   7  10    38564.18    38606.95    912.40 o
  -3   7  10    33421.24    33774.57    706.27 o
  -2   7  10      687.90      736.88     57.55 o
  -1   7  10      963.34     1061.30     57.23 o
   0   7  10    22418.73    22515.89    679.26 o
   1   7  10     3760.75     3529.26    197.32 o
   2   7  10     2853.36     2711.92    286.37 o
  -9   8  10        7.00       62.38    124.77 o
  -8   8  10       47.37       54.97     71.46 o
  -7   8  10       27.34      -28.31     59.78 o
  -6   8  10     1118.25     1099.66     69.81 o
  -5   8  10    12383.75    12310.98    309.60 o
  -4   8  10      503.18      567.22     64.77 o
  -3   8  10    12561.71    12330.06    310.49 o
  -2   8  10    10270.26    10339.94    286.32 o
  -1   8  10      763.27      777.20     53.28 o
   0   8  10     2259.29     2251.92    123.90 o
   1   8  10     6051.90     6340.05    269.69 o
   2   8  10     1160.93     1124.13    153.03 o
  -9   9  10     9904.20     9696.26    677.33 o
  -8   9  10     6213.24     6819.30    841.30 o
  -7   9  10      427.17      419.35     75.78 o
  -6   9  10     1945.00     2127.23    116.38 o
  -5   9  10     7982.89     8125.34    216.45 o
  -4   9  10     3171.66     3200.59     98.23 o
  -3   9  10       74.40       98.20     34.14 o
  -2   9  10     3566.61     3680.10    139.98 o
  -1   9  10    10495.37    10502.16    313.02 o
   0   9  10    13771.54    13655.02    497.14 o
   1   9  10    14452.52    15141.85    570.56 o
   2   9  10     3900.61     4072.27    219.31 o
  -9  10  10      199.55      314.97    137.60 o
  -8  10  10     5986.76     6071.39    308.95 o
  -7  10  10    17310.56    16819.75    513.33 o
  -6  10  10    20322.21    19846.69    592.85 o
  -5  10  10     5211.07     5483.66    153.04 o
  -4  10  10     7200.51     7468.44    197.81 o
  -3  10  10     5745.87     6067.91    178.16 o
  -2  10  10    17428.22    17614.40    546.89 o
  -1  10  10    31880.65    31420.53    885.69 o
   0  10  10      343.38      429.63     56.70 o
   1  10  10    10949.85    10870.88    538.63 o
  -9  11  10     2341.17     2303.47    306.58 o
  -8  11  10     1176.53     1190.65    159.30 o
  -7  11  10      914.93      907.12    120.51 o
  -6  11  10      206.85      231.15     65.72 o
  -5  11  10      148.21       99.54     63.06 o
  -4  11  10       55.66       81.43     41.03 o
  -3  11  10     3394.96     3526.57    127.20 o
  -2  11  10     2303.94     2333.43    113.34 o
  -1  11  10      436.53      420.46     56.36 o
   0  11  10     5856.79     5852.04    200.90 o
   1  11  10       25.06      160.89    110.52 o
  -8  12  10      221.59      275.00    165.24 o
  -7  12  10    33359.56    34317.13   1423.48 o
  -6  12  10    11328.89    11108.37    358.31 o
  -5  12  10     2723.23     2614.95    138.96 o
  -4  12  10    11097.90    11365.56    301.84 o
  -3  12  10      373.90      453.82     84.58 o
  -2  12  10    23715.37    24279.05    745.80 o
  -1  12  10    26006.06    26072.94    741.80 o
   0  12  10      319.15      433.21     63.69 o
   1  12  10    13726.69    13418.13    655.20 o
  -8  13  10     1749.04     1577.68    187.31 o
  -7  13  10     2037.29     2026.03    187.62 o
  -6  13  10     6148.23     6064.18    369.89 o
  -5  13  10     4975.87     4906.68    188.38 o
  -4  13  10     6428.08     6465.50    240.73 o
  -3  13  10       43.53        5.77     46.51 o
  -2  13  10       18.80       43.29     57.38 o
  -1  13  10    13386.80    13761.60    439.02 o
   0  13  10     3680.02     3577.37    160.79 o
   1  13  10     8766.71     9933.20    760.98 o
  -8  14  10      725.29      672.42    157.96 o
  -7  14  10     1864.65     1742.50    185.99 o
  -6  14  10       66.02      228.23    139.01 o
  -5  14  10     9446.25     9462.23    378.27 o
  -4  14  10      933.19     1030.96     81.78 o
  -3  14  10    12239.57    13173.43    457.81 o
  -2  14  10    11344.73    11973.01    392.62 o
  -1  14  10      102.78      121.49     78.46 o
   0  14  10     1183.50     1194.44    125.83 o
  -7  15  10      886.39     1057.83    167.33 o
  -6  15  10     8844.68     8944.26    433.07 o
  -5  15  10    14441.16    14903.31    466.14 o
  -4  15  10    17636.15    17800.76    537.44 o
  -3  15  10    10695.17    11148.83    401.28 o
  -2  15  10      340.01      463.83     99.99 o
  -1  15  10     2459.15     2564.39    141.75 o
   0  15  10     6494.56     6725.73    702.25 o
  -7  16  10    11277.80    11096.43    553.89 o
  -6  16  10     3050.37     3057.99    380.46 o
  -5  16  10     7841.58     8598.53    318.04 o
  -4  16  10      489.61      425.83     75.73 o
  -3  16  10    15511.79    16130.80    561.47 o
  -2  16  10     9456.59     9744.42    467.68 o
  -1  16  10      151.82      274.80     99.04 o
   0  16  10       14.15       71.68    109.91 o
  -6  17  10     4368.02     4602.07    277.24 o
  -5  17  10     6338.46     6516.66    374.43 o
  -4  17  10     7815.09     8458.16    320.25 o
  -3  17  10      355.51      341.95     85.42 o
  -2  17  10     1220.29     1529.70    157.87 o
  -1  17  10      239.93      123.38    104.25 o
  -6  18  10      164.32      160.96    153.53 o
  -5  18  10      329.87      303.82    121.02 o
  -4  18  10        7.68      122.56    153.00 o
  -3  18  10    16236.64    16791.78    656.19 o
  -2  18  10     1529.98     1842.32    183.63 o
  -5  19  10    15166.33    16048.02    668.94 o
  -4  19  10    11564.42    12340.48    510.18 o
  -3  19  10     5152.72     5332.91    271.37 o
 -10   1  11     4799.49     4192.30    577.86 o
  -9   1  11     7524.52     6484.33    235.80 o
  -8   1  11     3157.30     2937.41    147.42 o
  -7   1  11      274.49      275.70     41.86 o
  -6   1  11      896.70      916.07     67.27 o
  -5   1  11     1772.02     1907.93     76.22 o
  -4   1  11    17959.05    18592.50    517.17 o
  -3   1  11    18979.08    19358.95    500.87 o
  -2   1  11    12711.20    13040.49    326.34 o
  -1   1  11      314.28      406.04     40.39 o
   0   1  11      339.10      328.06     53.29 o
   1   1  11     9109.54     8901.95    332.83 o
   2   1  11     2100.48     1796.65    158.03 o
 -10   2  11    16615.45    14917.39    690.28 o
  -9   2  11     2697.95     2752.97    182.14 o
  -8   2  11        9.86       83.73     55.79 o
  -7   2  11    25434.82    24532.85    698.74 o
  -6   2  11    15540.54    15700.02    446.10 o
  -5   2  11    24439.82    25161.80    603.64 o
  -4   2  11      121.73      129.64     34.86 o
  -3   2  11     2129.39     2274.31     99.59 o
  -2   2  11    40769.38    40509.91   1066.54 o
  -1   2  11    15176.88    15146.63    411.71 o
   0   2  11    13069.84    12420.44    412.31 o
   1   2  11      351.27      387.52     69.80 o
   2   2  11     1946.26     1750.71    130.52 o
 -10   3  11      796.71      905.18    182.57 o
  -9   3  11    11394.57    10929.46    358.98 o
  -8   3  11        9.30      155.75     59.10 o
  -7   3  11      788.64      853.27     67.45 o
  -6   3  11     2307.04     2245.61     88.26 o
  -5   3  11      282.25      328.87     38.70 o
  -4   3  11      121.95       99.03     35.28 o
  -3   3  11      544.59      625.32     41.64 o
  -2   3  11    11236.08    11419.93    317.58 o
  -1   3  11     1688.02     1720.03     70.20 o
   0   3  11    14181.83    13951.66    376.55 o
   1   3  11       46.71       29.64     60.47 o
   2   3  11      201.06      263.31     82.20 o
 -10   4  11      251.11      -22.69    123.72 o
  -9   4  11      216.31      236.15     70.96 o
  -8   4  11     4691.57     4547.83    204.98 o
  -7   4  11      899.07      996.80    123.84 o
  -6   4  11    16081.23    16162.34    415.68 o
  -5   4  11     4686.82     4939.04    166.76 o
  -4   4  11    15229.62    15548.16    381.00 o
  -3   4  11       38.04       11.28     39.33 o
  -2   4  11      508.46      610.65     73.71 o
  -1   4  11     8436.80     8284.47    249.54 o
   0   4  11     3565.99     3384.31    126.73 o
   1   4  11     2125.07     2063.64    100.99 o
  -9   5  11    20471.66    20490.85   1793.40 o
  -8   5  11    39119.59    37475.14   1292.07 o
  -7   5  11    27891.67    26652.55    828.24 o
  -6   5  11       36.89       78.32     41.82 o
  -5   5  11     7867.96     8133.39    247.69 o
  -4   5  11    11422.22    11741.78    313.67 o
  -3   5  11    13492.39    13939.30    368.14 o
  -2   5  11      474.24      502.97     53.12 o
  -1   5  11     1305.15     1302.58     66.63 o
   0   5  11    20838.14    20583.03    634.16 o
   1   5  11    16644.99    16366.21    549.48 o
  -9   6  11       86.80       90.63    141.82 o
  -8   6  11      426.59      548.77     83.25 o
  -7   6  11     1241.63     1189.83     87.26 o
  -6   6  11     3714.65     3840.95    137.76 o
  -5   6  11     2974.79     3065.30    120.58 o
  -4   6  11     3064.85     3037.57    113.82 o
  -3   6  11      908.45      894.17     51.73 o
  -2   6  11       45.32       65.96     41.64 o
  -1   6  11      419.47      486.17     50.43 o
   0   6  11      887.45      906.89     83.99 o
   1   6  11       19.12       47.88     51.53 o
  -9   7  11     2269.65     1803.02    178.07 o
  -8   7  11     8383.59     8261.76    511.47 o
  -7   7  11     5180.03     5208.27    214.74 o
  -6   7  11     1589.72     1712.10    134.64 o
  -5   7  11     9390.46     9400.75    268.03 o
  -4   7  11    10580.82    11012.99    302.12 o
  -3   7  11    12544.77    12850.48    342.69 o
  -2   7  11     4302.48     4294.98    141.80 o
  -1   7  11      420.06      429.28     48.68 o
   0   7  11     2562.02     2539.70    108.74 o
   1   7  11     1643.69     1310.47    113.75 o
  -9   8  11     2092.76     1941.33    185.39 o
  -8   8  11     2006.27     1827.16    158.02 o
  -7   8  11     1993.49     1865.62    128.87 o
  -6   8  11    20556.38    20587.36    561.29 o
  -5   8  11     5486.96     5607.76    268.81 o
  -4   8  11     6551.12     6679.44    210.27 o
  -3   8  11     2458.60     2475.63     92.32 o
  -2   8  11     2662.07     2650.60    104.07 o
  -1   8  11    24522.86    23964.17    680.99 o
   0   8  11    10345.59    10116.68    324.93 o
   1   8  11     2760.95     3072.76    173.56 o
  -9   9  11    18355.52    17826.14    851.08 o
  -8   9  11     3587.95     3300.85    275.93 o
  -7   9  11     3610.53     3538.29    156.06 o
  -6   9  11     1069.71     1157.53     82.12 o
  -5   9  11     2360.35     2385.51     99.49 o
  -4   9  11     9560.85     9733.51    270.70 o
  -3   9  11     7105.24     7629.70    214.02 o
  -2   9  11      329.81      387.70     61.18 o
  -1   9  11        2.02        5.35     48.23 o
   0   9  11    13992.81    13750.53    531.75 o
   1   9  11     2252.41     2155.07    216.26 o
  -9  10  11      850.07      938.54    246.10 o
  -8  10  11      391.37      463.00    129.82 o
  -7  10  11    11529.76    11537.95    434.55 o
  -6  10  11     4632.15     4360.70    170.73 o
  -5  10  11     8140.93     8419.76    249.51 o
  -4  10  11     3231.00     3417.54    121.94 o
  -3  10  11     1666.25     1712.36     80.83 o
  -2  10  11    19217.43    19383.51    618.05 o
  -1  10  11     6198.87     6009.84    197.91 o
   0  10  11     3421.85     3341.51    144.10 o
   1  10  11       75.80        3.74    160.43 o
  -8  11  11     2405.61     2232.53    197.98 o
  -7  11  11      174.36      180.23     71.16 o
  -6  11  11       64.11       46.97     79.24 o
  -5  11  11     4795.74     4843.67    178.75 o
  -4  11  11    23238.71    23377.00    647.42 o
  -3  11  11    19270.86    19938.05    551.57 o
  -2  11  11    20954.42    21697.18    671.53 o
  -1  11  11     1804.39     1804.55     99.54 o
   0  11  11       42.38      124.68     58.60 o
  -8  12  11      131.60      161.80    127.04 o
  -7  12  11     3584.59     3180.18    157.12 o
  -6  12  11     3670.65     3585.51    191.96 o
  -5  12  11     3679.05     3481.33    145.15 o
  -4  12  11       40.36       62.89     57.89 o
  -3  12  11     3812.21     3811.66    138.76 o
  -2  12  11    13139.17    13847.60    445.27 o
  -1  12  11    10198.94    10347.81    339.43 o
   0  12  11     3463.21     3616.21    163.27 o
  -8  13  11     2447.41     2810.48    228.63 o
  -7  13  11     1028.78      988.44    102.23 o
  -6  13  11     1488.05     1574.43    105.63 o
  -5  13  11       43.24        5.73     62.47 o
  -4  13  11      845.63      845.64    116.85 o
  -3  13  11       10.38       28.27     52.01 o
  -2  13  11      188.49      286.93     69.36 o
  -1  13  11     1435.33     1452.69     96.73 o
   0  13  11     2016.71     2111.31    120.93 o
  -8  14  11      858.90     1125.42    174.67 o
  -7  14  11    18787.61    18651.07   1262.90 o
  -6  14  11    13079.00    13325.14    452.37 o
  -5  14  11    22979.35    24265.26    718.47 o
  -4  14  11     1540.11     1726.29    202.80 o
  -3  14  11      215.84      250.64     68.07 o
  -2  14  11    16206.49    16957.25    693.19 o
  -1  14  11     7691.61     7287.85    320.94 o
  -7  15  11     2659.59     2744.55    340.59 o
  -6  15  11        9.28      116.04     79.49 o
  -5  15  11      247.26      309.54     79.27 o
  -4  15  11     2009.20     1962.81    155.33 o
  -3  15  11     2498.88     2406.35    158.90 o
  -2  15  11     6293.14     6557.12    320.49 o
  -1  15  11      546.38      444.64    124.09 o
  -7  16  11     1713.51     1618.27    192.95 o
  -6  16  11        4.44       66.60     79.80 o
  -5  16  11      789.76     1061.87    305.12 o
  -4  16  11     3029.73     3285.56    215.91 o
  -3  16  11      143.88      150.97     79.06 o
  -2  16  11      776.78      801.72    123.34 o
  -6  17  11      197.22      356.43    138.00 o
  -5  17  11     6471.63     6593.85    540.91 o
  -4  17  11    10328.03    10038.99    557.82 o
  -3  17  11    13001.07    12531.01    552.89 o
  -2  17  11      447.39      361.16    110.96 o
  -5  18  11     4529.87     4444.10    245.58 o
  -4  18  11     1958.69     2019.07    158.40 o
  -3  18  11        4.44       16.41     97.52 o
 -10   0  12    35270.30    30973.67   1891.78 o
  -9   0  12     4252.86     3454.17    212.66 o
  -8   0  12     2608.93     2454.88    229.73 o
  -7   0  12    20608.09    19567.15    998.51 o
  -6   0  12     4107.67     4198.28    237.22 o
  -5   0  12    80209.97    76645.68   2877.14 o
  -4   0  12    35099.59    35574.07   1361.13 o
  -3   0  12     3255.80     3436.50    226.19 o
  -2   0  12    10094.90    10333.54    376.30 o
  -1   0  12      310.89      323.95     82.46 o
   0   0  12     1427.90     1227.22    131.07 o
   1   0  12     5217.76     4258.10    366.10 o
 -10   1  12      583.31      515.74    106.64 o
  -9   1  12      777.04      807.70     96.55 o
  -8   1  12     2171.59     1890.65    143.37 o
  -7   1  12     3695.33     3630.41    161.19 o
  -6   1  12     9640.64     9645.66    331.30 o
  -5   1  12     3995.28     3984.11    151.81 o
  -4   1  12      667.60      680.03     55.44 o
  -3   1  12     3159.28     3322.55    113.69 o
  -2   1  12    15806.50    15788.97    392.60 o
  -1   1  12     3827.38     3625.29    124.24 o
   0   1  12     3006.40     2923.13    150.98 o
   1   1  12     2772.77     2403.39    178.22 o
 -10   2  12     9531.23     8535.14    425.69 o
  -9   2  12     9812.70     9036.69    350.62 o
  -8   2  12      132.97      190.71     95.62 o
  -7   2  12     6219.89     6133.64    232.08 o
  -6   2  12     5781.22     5765.13    213.66 o
  -5   2  12      676.82      733.02     63.61 o
  -4   2  12    19548.50    19354.40    538.85 o
  -3   2  12     1546.67     1588.31     65.08 o
  -2   2  12     4953.80     4988.86    159.40 o
  -1   2  12      938.44      932.98     54.23 o
   0   2  12     1037.12     1105.46     91.76 o
   1   2  12    14556.85    14635.49    677.59 o
  -9   3  12     3696.10     3554.88    211.96 o
  -8   3  12    13892.95    12840.13    467.74 o
  -7   3  12    18994.94    17543.28    580.58 o
  -6   3  12    10339.48    10128.98    347.11 o
  -5   3  12      453.77      455.81     69.17 o
  -4   3  12     5752.51     5778.29    209.37 o
  -3   3  12    17654.99    18030.46    470.48 o
  -2   3  12    18233.55    17765.72    514.31 o
  -1   3  12     6520.87     6283.50    219.09 o
   0   3  12      245.47      374.89     62.55 o
   1   3  12     1642.49     1419.37    115.11 o
  -9   4  12     3321.16     3210.65    222.38 o
  -8   4  12    15929.44    15250.24    804.79 o
  -7   4  12     2463.73     2328.05    135.93 o
  -6   4  12    21254.56    20845.15    677.59 o
  -5   4  12    10452.56    10713.68    337.19 o
  -4   4  12      505.24      515.82     46.95 o
  -3   4  12     7500.59     7781.17    231.95 o
  -2   4  12      517.18      468.01     55.95 o
  -1   4  12    10809.66    10697.22    320.59 o
   0   4  12    14118.07    13790.58    436.67 o
   1   4  12      244.17      129.22     75.26 o
  -9   5  12     3641.96     3229.61    172.59 o
  -8   5  12     1243.97     1320.26    106.04 o
  -7   5  12     1604.09     1574.02     95.73 o
  -6   5  12       10.23      100.03     56.74 o
  -5   5  12      469.76      424.63     56.21 o
  -4   5  12      601.69      717.98     58.17 o
  -3   5  12     3093.17     3161.64    119.52 o
  -2   5  12      284.10      229.63     51.86 o
  -1   5  12       70.20       47.30     48.87 o
   0   5  12     1199.30     1166.08     70.50 o
  -9   6  12    20768.00    19332.33    693.95 o
  -8   6  12    26043.14    26497.97   1648.04 o
  -7   6  12     7630.12     7425.26    260.68 o
  -6   6  12    22251.73    21820.89    709.60 o
  -5   6  12      919.39     1027.17     75.72 o
  -4   6  12     7058.98     7311.07    239.01 o
  -3   6  12     6166.81     6084.32    253.03 o
  -2   6  12     4680.61     5034.85    174.30 o
  -1   6  12    29384.26    30571.72    857.90 o
   0   6  12    28203.68    27477.13    905.49 o
  -9   7  12     7531.25     6982.34    368.62 o
  -8   7  12    11703.76    11229.02    607.84 o
  -7   7  12    17585.53    17703.83    656.14 o
  -6   7  12     1271.52     1321.91     96.26 o
  -5   7  12     2211.17     2375.78    113.35 o
  -4   7  12     5198.71     5250.44    175.41 o
  -3   7  12    10931.60    10884.75    315.37 o
  -2   7  12     4348.05     4394.21    159.68 o
  -1   7  12     3954.64     4109.96    148.73 o
   0   7  12      890.06      947.35    103.00 o
  -9   8  12     2611.53     2690.32    212.56 o
  -8   8  12      386.40      167.51     80.93 o
  -7   8  12     9895.87    10040.42    727.14 o
  -6   8  12    16127.98    16094.04    557.89 o
  -5   8  12     2486.14     2753.47    167.76 o
  -4   8  12     3890.08     4001.39    145.09 o
  -3   8  12     4167.36     4198.53    144.36 o
  -2   8  12     3651.97     3759.75    143.76 o
  -1   8  12      148.98      112.72     54.75 o
   0   8  12      129.09      127.31     56.99 o
  -9   9  12      187.02      153.73    129.44 o
  -8   9  12     7987.03     7528.07    303.62 o
  -7   9  12    14414.42    14612.96    540.18 o
  -6   9  12     9298.96     8855.42    335.44 o
  -5   9  12     1058.12      975.62     77.78 o
  -4   9  12      906.43      932.59     71.75 o
  -3   9  12     8065.86     8023.73    226.58 o
  -2   9  12    11540.27    11113.33    315.37 o
  -1   9  12     8275.56     8321.23    273.51 o
   0   9  12      349.84      378.53     64.31 o
  -8  10  12     2898.65     3238.87    174.15 o
  -7  10  12      516.49      568.72     90.96 o
  -6  10  12     2335.32     2254.63    194.84 o
  -5  10  12    20187.79    20033.07    671.87 o
  -4  10  12    48742.41    49732.09   1445.41 o
  -3  10  12     1097.95     1217.81     86.67 o
  -2  10  12     1014.47     1076.55     80.90 o
  -1  10  12      152.04      134.41     66.94 o
   0  10  12      897.19      853.64     80.00 o
  -8  11  12       69.68       -8.03     83.19 o
  -7  11  12      160.95      182.84     80.12 o
  -6  11  12       96.22      121.74     80.30 o
  -5  11  12      204.64      301.85     74.47 o
  -4  11  12      465.57      502.95     65.70 o
  -3  11  12     1740.56     1829.40    112.03 o
  -2  11  12      491.58      437.24     74.26 o
  -1  11  12        2.92       25.85     67.94 o
  -8  12  12      242.73      418.31    134.72 o
  -7  12  12     4049.62     4168.55    188.33 o
  -6  12  12      261.64      304.68     84.56 o
  -5  12  12    22363.04    22023.68    744.47 o
  -4  12  12     9561.64     9846.93    359.17 o
  -3  12  12      119.27      213.22     79.40 o
  -2  12  12    11862.56    12396.44    407.56 o
  -1  12  12       67.82      -49.05     72.17 o
  -7  13  12     7669.50     7513.56    283.79 o
  -6  13  12    15111.72    15378.12    596.56 o
  -5  13  12     6320.90     6718.81    276.05 o
  -4  13  12      836.04      803.64    108.00 o
  -3  13  12     8561.06     8682.66    395.19 o
  -2  13  12    13992.37    13754.29    500.70 o
  -1  13  12     4486.07     4334.57    197.03 o
  -7  14  12     6523.38     6608.78    283.96 o
  -6  14  12    12351.16    12932.95    527.99 o
  -5  14  12     2657.53     2853.30    173.34 o
  -4  14  12     2276.33     2555.68    159.73 o
  -3  14  12     1373.16     1553.84    145.51 o
  -2  14  12      792.24      911.30    189.05 o
  -6  15  12     1684.34     1738.12    143.36 o
  -5  15  12        3.75       30.06     87.11 o
  -4  15  12     2747.92     3004.40    290.23 o
  -3  15  12     5258.42     5141.19    278.27 o
  -2  15  12     3765.54     3434.66    248.83 o
  -6  16  12     7167.33     7283.00    337.49 o
  -5  16  12     5625.82     5548.55    368.62 o
  -4  16  12      141.02      206.51     95.94 o
  -3  16  12     3606.35     3086.81    239.10 o
  -9   1  13      892.61      808.65    116.39 o
  -8   1  13     5976.89     5584.96    284.78 o
  -7   1  13     2383.00     2479.08    126.54 o
  -6   1  13    18234.24    18268.29    599.13 o
  -5   1  13    41079.08    41671.57   1319.55 o
  -4   1  13     6425.10     6596.19    214.29 o
  -3   1  13     8911.70     9230.75    270.72 o
  -2   1  13     7769.21     7879.71    233.90 o
  -1   1  13      673.41      700.85    100.89 o
   0   1  13     8418.69     7762.14    414.45 o
  -9   2  13     6590.07     5646.88    294.33 o
  -8   2  13    13088.46    11818.97    533.04 o
  -7   2  13     1418.24     1295.34     93.95 o
  -6   2  13     2050.10     2095.93    128.65 o
  -5   2  13     4427.34     4403.40    172.75 o
  -4   2  13      873.07      890.21     66.86 o
  -3   2  13     8782.71     8922.34    264.12 o
  -2   2  13      243.88      243.34     55.63 o
  -1   2  13      370.07      356.75     63.08 o
   0   2  13     5180.12     4354.58    262.51 o
  -9   3  13     4104.39     3662.35    224.74 o
  -8   3  13      579.07      721.41    104.69 o
  -7   3  13    10475.12     9716.30    341.94 o
  -6   3  13    21735.51    21477.58    699.56 o
  -5   3  13      571.42      567.40     63.93 o
  -4   3  13     2306.37     2483.45    113.37 o
  -3   3  13     9385.34     9726.08    283.94 o
  -2   3  13     1327.04     1264.63     81.95 o
  -1   3  13     4956.92     4791.49    180.65 o
   0   3  13        6.37       -5.07     84.14 o
  -9   4  13     9175.41     8340.67    715.51 o
  -8   4  13     8106.32     7112.47    344.44 o
  -7   4  13    12771.59    11755.44    455.83 o
  -6   4  13      948.72      908.36     79.48 o
  -5   4  13     4294.69     4237.87    197.15 o
  -4   4  13    37687.04    38588.17   1222.80 o
  -3   4  13    13764.80    13920.31    395.82 o
  -2   4  13    13912.44    13990.12    448.99 o
  -1   4  13        7.24      -52.06     55.71 o
   0   4  13     1097.64     1002.46     76.21 o
  -9   5  13     3683.97     3111.54    203.98 o
  -8   5  13     1967.10     1834.73    145.67 o
  -7   5  13     9937.21     9375.95    374.80 o
  -6   5  13     6590.41     6566.83    244.39 o
  -5   5  13      182.23      240.08     61.20 o
  -4   5  13       34.80       50.53     63.22 o
  -3   5  13       86.81      196.37     43.33 o
  -2   5  13     8184.20     8566.09    271.25 o
  -1   5  13    37248.66    37649.07   1149.02 o
  -9   6  13     1691.79     1394.51    140.81 o
  -8   6  13     1191.95     1098.39    122.34 o
  -7   6  13      683.81      666.25    124.22 o
  -6   6  13       17.67      -59.42     59.42 o
  -5   6  13      960.49     1021.45     79.94 o
  -4   6  13     5375.68     5546.48    204.47 o
  -3   6  13     4084.72     4173.72    161.60 o
  -2   6  13     1460.94     1514.60     89.20 o
  -1   6  13       25.79      104.73     61.41 o
  -9   7  13      523.23      479.69    114.02 o
  -8   7  13      109.16      123.03     94.49 o
  -7   7  13    15497.41    15237.17    556.58 o
  -6   7  13    11117.95    11102.20    384.35 o
  -5   7  13      291.30      338.59     63.03 o
  -4   7  13      714.33      732.23     66.92 o
  -3   7  13     3881.37     4242.52    163.67 o
  -2   7  13     2361.68     2313.99    111.34 o
  -1   7  13    14773.70    14772.05    562.48 o
  -9   8  13    13878.34    12783.53    482.14 o
  -8   8  13    13372.73    12222.57    555.86 o
  -7   8  13    15004.74    14831.19    569.78 o
  -6   8  13        8.74      235.04     82.57 o
  -5   8  13     2040.82     1965.02    105.89 o
  -4   8  13    30672.76    31431.98    930.27 o
  -3   8  13    16956.66    16475.45    526.37 o
  -2   8  13    11788.19    12297.79    373.45 o
  -1   8  13      851.06      924.47     87.56 o
  -8   9  13      255.12      120.46     95.42 o
  -7   9  13       68.04      291.16    115.00 o
  -6   9  13      526.05      544.37    106.10 o
  -5   9  13     5267.26     5350.21    200.86 o
  -4   9  13      137.58       94.15     56.71 o
  -3   9  13     7295.72     7544.84    297.54 o
  -2   9  13       51.22       99.62     83.89 o
  -1   9  13       45.94       73.25     73.64 o
  -8  10  13     2400.94     2421.56    176.11 o
  -7  10  13      292.44      248.19     88.44 o
  -6  10  13      942.74      914.09    100.56 o
  -5  10  13      680.51      570.07     83.03 o
  -4  10  13      966.61     1258.34     86.00 o
  -3  10  13     2342.40     2347.81    142.41 o
  -2  10  13      112.47      134.90     70.94 o
  -8  11  13     5850.34     5776.36    315.40 o
  -7  11  13     7627.45     7477.53    327.60 o
  -6  11  13    27877.84    28568.79   1048.47 o
  -5  11  13    42465.44    43043.14   1401.04 o
  -4  11  13     7728.37     8530.18    318.59 o
  -3  11  13     4024.08     3873.93    191.48 o
  -2  11  13    10902.73    10239.30    429.83 o
  -7  12  13     2628.46     2699.65    205.09 o
  -6  12  13      587.61      578.53    100.25 o
  -5  12  13      608.09      529.72     92.82 o
  -4  12  13      577.71      639.13     97.29 o
  -3  12  13     1490.79     1617.31    144.63 o
  -2  12  13      524.68      351.61    100.51 o
  -7  13  13     1990.25     2317.28    163.13 o
  -6  13  13      248.85      360.20     99.63 o
  -5  13  13     1810.61     1709.37    131.75 o
  -4  13  13       39.42      -27.06     75.38 o
  -3  13  13     7445.62     7516.52    357.82 o
  -6  14  13      110.81       66.19     93.06 o
  -5  14  13     8964.42     9059.02    381.76 o
  -4  14  13     6451.29     6670.91    345.83 o
  -3  14  13    12525.96    12790.17    824.28 o
  -9   0  14       89.19      144.07    145.67 o
  -8   0  14    15062.36    13650.89    859.90 o
  -7   0  14     9029.40     8243.22    422.76 o
  -6   0  14    17215.21    16983.77    795.74 o
  -5   0  14     2477.34     2462.48    172.04 o
  -4   0  14     2899.93     3103.32    190.83 o
  -3   0  14    10899.87    11097.27    524.14 o
  -2   0  14     3691.76     3506.11    234.07 o
  -1   0  14    13343.05    11970.56    869.20 o
  -9   1  14    15406.78    13895.84    626.19 o
  -8   1  14     1027.30     1068.92    117.50 o
  -7   1  14      294.19      424.83    107.22 o
  -6   1  14     4076.04     4022.59    170.22 o
  -5   1  14     1973.44     2054.55    108.92 o
  -4   1  14     1090.29     1222.32     80.37 o
  -3   1  14      447.94      523.28     59.88 o
  -2   1  14     5276.34     5186.08    227.79 o
  -1   1  14     3432.34     3264.14    222.43 o
  -9   2  14      113.59       48.00    101.07 o
  -8   2  14     4006.96     3815.75    218.24 o
  -7   2  14     4345.82     4193.01    180.24 o
  -6   2  14      289.96      390.48     68.21 o
  -5   2  14       72.69       80.40     71.19 o
  -4   2  14     4636.07     4743.97    168.99 o
  -3   2  14     2325.39     2502.17    115.25 o
  -2   2  14     4153.72     4189.35    197.17 o
  -1   2  14      116.58      160.42     97.66 o
  -9   3  14     7667.17     6825.64    345.83 o
  -8   3  14     3263.70     2925.40    188.24 o
  -7   3  14      345.58      366.53     82.41 o
  -6   3  14     7336.39     7236.45    264.98 o
  -5   3  14    16450.54    17294.85    568.04 o
  -4   3  14    14928.25    14845.36    488.65 o
  -3   3  14     6508.48     6804.10    224.65 o
  -2   3  14       51.73      115.59     68.93 o
  -1   3  14     2818.32     2767.78    187.69 o
  -9   4  14      382.82      349.59    108.39 o
  -8   4  14     1448.52     1201.39    156.90 o
  -7   4  14     2453.56     2307.83    140.55 o
  -6   4  14     7857.91     8070.19    291.47 o
  -5   4  14      132.72      174.48     61.20 o
  -4   4  14       69.84       66.63     54.62 o
  -3   4  14     5969.40     5725.71    229.53 o
  -2   4  14     4934.86     5076.49    313.90 o
  -9   5  14      675.07      552.90    115.12 o
  -8   5  14      883.21      757.05    113.47 o
  -7   5  14      124.50      114.73     77.73 o
  -6   5  14       20.99      -38.36     62.60 o
  -5   5  14     1168.97     1307.27     90.58 o
  -4   5  14      989.02     1044.71     77.87 o
  -3   5  14     1739.15     1867.80    114.39 o
  -2   5  14     1811.65     1943.04    131.06 o
  -8   6  14     5799.22     5256.67    279.57 o
  -7   6  14    19544.01    17993.55    677.71 o
  -6   6  14     2900.02     2950.65    170.52 o
  -5   6  14      103.25      111.03     62.32 o
  -4   6  14    16447.32    16794.75    552.21 o
  -3   6  14     6500.55     6771.36    250.30 o
  -2   6  14    20797.30    21544.29    829.23 o
  -8   7  14     2200.61     1846.05    153.27 o
  -7   7  14      765.70      802.27    101.14 o
  -6   7  14      966.68     1034.99     97.70 o
  -5   7  14    11462.52    11914.11    383.24 o
  -4   7  14    12793.51    13155.95    413.50 o
  -3   7  14    10331.95    10959.42    373.06 o
  -2   7  14     3118.97     3041.99    171.15 o
  -8   8  14      129.52      150.21     99.60 o
  -7   8  14        0.36      -23.94     81.44 o
  -6   8  14     4181.38     4328.83    210.28 o
  -5   8  14      791.40      859.80    115.82 o
  -4   8  14     2748.75     2672.85    125.81 o
  -3   8  14      130.74      177.85     79.20 o
  -2   8  14      346.71      535.34     96.47 o
  -8   9  14     2558.58     2447.01    180.72 o
  -7   9  14       70.62       45.54     85.52 o
  -6   9  14     2721.52     2714.16    175.46 o
  -5   9  14     5810.95     5527.85    230.95 o
  -4   9  14     3989.21     3937.81    162.60 o
  -3   9  14       34.84       -4.19     79.54 o
  -7  10  14    15733.44    15531.28    601.90 o
  -6  10  14     4802.54     4728.71    322.60 o
  -5  10  14     2602.75     2649.40    155.85 o
  -4  10  14     1300.91     1172.46     88.76 o
  -3  10  14     3386.57     3389.67    186.45 o
  -7  11  14       21.85       66.77     95.17 o
  -6  11  14      672.53      642.56    101.35 o
  -5  11  14      103.69      147.26     85.94 o
  -4  11  14      207.76      250.06     79.90 o
  -3  11  14       53.09       38.81     94.51 o
  -6  12  14     5894.77     6009.38    281.61 o
  -5  12  14      283.24      424.02     95.71 o
  -4  12  14      324.85      439.55    125.53 o
  -8   1  15    17308.89    15707.20    695.96 o
  -7   1  15     2318.95     2221.59    131.49 o
  -6   1  15     5335.50     5679.37    222.40 o
  -5   1  15      480.65      408.83     70.04 o
  -4   1  15     1808.33     1799.98    102.42 o
  -3   1  15    10678.24    10360.21    352.27 o
  -8   2  15      419.49      414.41    103.68 o
  -7   2  15     2521.95     2419.29    148.40 o
  -6   2  15    14378.20    14205.24    480.62 o
  -5   2  15     5085.58     4861.54    194.15 o
  -4   2  15     3371.95     3500.75    151.72 o
  -3   2  15     3610.77     3711.61    154.73 o
  -8   3  15     5073.81     4994.17    311.39 o
  -7   3  15      510.76      447.07     90.45 o
  -6   3  15        9.55       42.02     67.77 o
  -5   3  15      984.52      973.34     84.70 o
  -4   3  15     2562.91     2868.35    135.59 o
  -3   3  15     2518.96     2667.60    157.67 o
  -8   4  15     5782.95     5810.72    299.56 o
  -7   4  15    13130.41    12883.94    501.30 o
  -6   4  15     6621.59     6755.74    256.10 o
  -5   4  15     8469.59     8695.89    310.54 o
  -4   4  15      347.74      411.34     68.49 o
  -3   4  15      734.29      863.01     99.88 o
  -8   5  15     5940.97     5129.79    295.03 o
  -7   5  15    10548.22     9935.75    401.10 o
  -6   5  15     8380.30     8636.24    314.12 o
  -5   5  15     8408.80     8408.86    302.32 o
  -4   5  15    23126.82    23251.05    754.17 o
  -3   5  15     7574.00     7521.30    300.25 o
  -8   6  15     1167.43     1105.53    130.15 o
  -7   6  15     2662.27     2541.34    158.18 o
  -6   6  15     4015.20     3949.14    198.31 o
  -5   6  15     2895.99     3031.10    147.49 o
  -4   6  15      447.99      544.25     67.34 o
  -3   6  15       26.81       27.43     78.25 o
  -7   7  15     2948.21     2978.97    174.90 o
  -6   7  15     5788.35     6176.84    272.73 o
  -5   7  15     3810.37     3856.09    171.97 o
  -4   7  15    10081.77    10264.44    334.87 o
  -7   8  15     7638.99     7104.91    312.98 o
  -6   8  15     7929.85     7862.78    330.53 o
  -5   8  15    10097.19    10546.47    416.93 o
  -4   8  15       14.24      168.28     93.44 o
  -6   9  15       17.81      -83.17     83.17 o
  -5   9  15       83.65      175.21     84.23 o
  -7   0  16     2541.39     2755.68    210.17 o
  -6   0  16    16618.81    16971.44    804.52 o
  -5   0  16     5954.55     6504.19    351.12 o
  -7   1  16      148.10       94.26     86.83 o
  -6   1  16       66.31       59.26     74.93 o
  -5   1  16      128.11       40.76     70.78 o
  -7   2  16     1497.39     1527.11    126.12 o
  -6   2  16        6.90       -9.99     72.24 o
  -5   2  16     1129.44     1311.27     99.33 o
  -7   3  16    12491.25    12393.49    486.64 o
  -6   3  16     9088.70     8904.14    332.61 o
  -5   3  16     1436.27     1492.65    140.42 o
  -6   4  16     2077.08     2054.01    126.12 o
  -5   4  16    14411.15    14700.78    497.90 o
  -6   5  16     2944.95     3611.57    421.93 o
 
